# Supplementary material for: The diversity and evolution of pollination systems in large plant clades: Apocynaceae as a case study
Source: Ann Bot. 2018 Aug 7;123(2):311–25. doi: 10.1093/aob/mcy127 (PMC6344220; doi:10.1093/aob/mcy127)
Supplement: Supplementary Material S2 [file mcy127_suppl_supplementary_material-s02.xlsx]

## Sheet: Suppl. Inf. 2A - Data
Pollinators of Apocynaceae Database
Observations in the database	5061
Clade number	Subfamily	Tribe	Subtribe	Species	Country	Pollinators/Flower visitors	Higher taxon	Code	Reference	Name used in original publication
1	Rauvolfioids	Alstonieae		Alstonia actinophylla	Australia	Pteropus scapulatus	Mammalia: Pteropodidae	4	Mickelburgh et al.1992
1	Rauvolfioids	Alstonieae		Alstonia boonei	Ivory Coast	Apis mellifera	Hymenoptera: Apidae	2	Albers & Van der Maesen 1994
1	Rauvolfioids	Alstonieae		Alstonia boonei	Ivory Coast	Hypolimnus missipus	Nymphalidae	2	Albers & Van der Maesen 1994
1	Rauvolfioids	Alstonieae		Alstonia boonei	Ivory Coast	Eumenidae	Hymenoptera: Vespoideae	3	Albers & Van der Maesen 1994
1	Rauvolfioids	Alstonieae		Alstonia boonei	Ivory Coast	Acraea circeis	Lepidoptera: Nymphalidae	3	Albers & Van der Maesen 1994
1	Rauvolfioids	Alstonieae		Alstonia boonei	Ivory Coast	Lycidae	Coleoptera	3	Albers & Van der Maesen 1994
1	Rauvolfioids	Alstonieae		Alstonia costata	New Caledonia	Moth pollinated	Lepidoptera	2	Kato & Kawakita 2004	Alstonia plumosa var. communis
1	Rauvolfioids	Alstonieae		Alstonia macrophylla	Seychelles	Forcipomyia (Euprojoannisia) sp1	Diptera: Ceratopogonidae	3B	Kaiser-Bunbury et al. 2017
1	Rauvolfioids	Alstonieae		Alstonia macrophylla	Seychelles	Chrysomya megacephala	Diptera: Calliphoridae	3B	Kaiser-Bunbury et al. 2017
1	Rauvolfioids	Alstonieae		Alstonia macrophylla	Seychelles	Apis mellifera	Hymenoptera: Apidae	3B	Kaiser-Bunbury et al. 2017
1	Rauvolfioids	Alstonieae		Alstonia macrophylla	Seychelles	Delta alluaudi	Hymenoptera: Vespidae	3B	Kaiser-Bunbury et al. 2017
1	Rauvolfioids	Alstonieae		Alstonia scholaris	India	Papilio clytia	Lepidoptera: Papilionidae	2	Sarkar 2018
1	Rauvolfioids	Alstonieae		Alstonia scholaris	India	Phaedyma columella	Lepidoptera: Nymphalidae	2	Sarkar 2018
1	Rauvolfioids	Alstonieae		Alstonia scholaris	India	Euploea core	Lepidoptera: Nymphalidae	2	Sarkar 2018
1	Rauvolfioids	Alstonieae		Alstonia scholaris	India	Delias hyparete	Lepidoptera: Pieridae	2	Sarkar 2018
1	Rauvolfioids	Alstonieae		Alstonia scholaris	India	Rapala spp.	Lepidoptera: Lycaenidae	2	Sarkar 2018
1	Rauvolfioids	Alstonieae		Alstonia scholaris	India	Delias descombesi	Lepidoptera: Pieridae	2	Sarkar 2018
1	Rauvolfioids	Alstonieae		Alstonia scholaris	India	Danaus genutia	Lepidoptera: Nymphalidae	2	Sarkar 2018
1	Rauvolfioids	Alstonieae		Alstonia scholaris	India	Papilio polytes	Lepidoptera: Papilionidae	2	Sarkar 2018
1	Rauvolfioids	Alstonieae		Alstonia scholaris	India	Junonia atlites	Lepidoptera: Nymphalidae	2	Sarkar 2018
1	Rauvolfioids	Alstonieae		Alstonia scholaris	India	Catopsilia pomona	Lepidoptera: Pieridae	2	Sarkar 2018
1	Rauvolfioids	Alstonieae		Alstonia scholaris	India	Vagrans egista	Lepidoptera: Nymphalidae	2	Sarkar 2018
1	Rauvolfioids	Alstonieae		Alstonia scholaris	India	Phalanta phalantha	Lepidoptera: Nymphalidae	2	Sarkar 2018
1	Rauvolfioids	Alstonieae		Alstonia scholaris	India	Delias pasithoe	Lepidoptera: Pieridae	2	Sarkar 2018
1	Rauvolfioids	Alstonieae		Alstonia scholaris	India	Appias lalage	Lepidoptera: Pieridae	2	Sarkar 2018
1	Rauvolfioids	Alstonieae		Alstonia scholaris	India	Jamides bochus	Lepidoptera: Lycaenidae	2	Sarkar 2018
1	Rauvolfioids	Alstonieae		Alstonia scholaris	Laos	unidentified	Lepidoptera: Danaidae	2	Kato et al. 2008
1	Rauvolfioids	Alstonieae		Alstonia scholaris	Laos	unidentified	Lepidoptera: Pieridae	2	Kato et al. 2008
1	Rauvolfioids	Alstonieae		Alstonia scholaris	Laos	Apis florea	Hymenoptera: Apidae	3	Kato et al. 2008
1	Rauvolfioids	Alstonieae		Alstonia scholaris	Laos	unidentified	Coleoptera: Dermestidae	3	Kato et al. 2008
1	Rauvolfioids	Amsonieae		Amsonia elliptica	Japan	Bombus diversus diversus	Hymenoptera: Apidae	2	Ushimaru unpublished data - botanic garden within natural range of plant
1	Rauvolfioids	Amsonieae		Amsonia elliptica	Japan	Anthophora plumipes	Hymenoptera: Apidae	2	Ushimaru unpublished data - botanic garden within natural range of plant
1	Rauvolfioids	Amsonieae		Amsonia elliptica	Japan	"butterflies"	Lepidoptera	2	Ushimaru unpublished data - botanic garden within natural range of plant
1	Rauvolfioids	Amsonieae		Amsonia elliptica	Japan	Anthophora plumipes	Hymenoptera: Apidae	2	Ushimaru unpublished data - botanic garden within natural range of plant
1	Rauvolfioids	Amsonieae		Amsonia elliptica	Japan	small-sized bees	Hymenoptera	2	Ushimaru unpublished data - botanic garden within natural range of plant
1	Rauvolfioids	Amsonieae		Amsonia elliptica	Japan	syrphid flies	Diptera: syrphidae	3	Ushimaru unpublished data - botanic garden within natural range of plant
1	Rauvolfioids	Amsonieae		Amsonia elliptica	Japan	flies other than syrphid flies	Diptera	3	Ushimaru unpublished data - botanic garden within natural range of plant
1	Rauvolfioids	Amsonieae		Amsonia elliptica	Japan	Bombus ardens ardens male	Hymenoptera: Apidae	3	N. Matsuoka unpublished data
1	Rauvolfioids	Amsonieae		Amsonia elliptica	Japan	Bombus ignitus	Hymenoptera: Apidae	3	N. Matsuoka unpublished data
1	Rauvolfioids	Amsonieae		Amsonia elliptica	Japan	Anthophorinae bees	Hymenoptera: Apidae	3	N. Matsuoka unpublished data
1	Rauvolfioids	Amsonieae		Amsonia elliptica	Japan	Lycaena phlaeas daimio	Lepidoptera: Lycaenidae	3	N. Matsuoka unpublished data
1	Rauvolfioids	Amsonieae		Amsonia elliptica	Japan	Eurema mandarina	Lepidoptera	3	N. Matsuoka unpublished data
1	Rauvolfioids	Amsonieae		Amsonia tabernaemontana	North America	Xylocopa virginica	Hymenoptera: Apidae	3	Scotti 1911
1	Rauvolfioids	Aspidospermateae		Aspidosperma australe	Brazil	Zoophily		1	Silva 2006
1	Rauvolfioids	Aspidospermateae		Aspidosperma australe	Brazil	Zoophily		1	Rebelo 2006
1	Rauvolfioids	Aspidospermateae		Aspidosperma cuspa	Brazil	Moth	Lepidoptera	3	Borges 2011
1	Rauvolfioids	Aspidospermateae		Aspidosperma cuspa	Brazil	Entomophily		1	Cavallin 2014
1	Rauvolfioids	Aspidospermateae		Aspidosperma cuspa	Brazil	Entomophily		1	Cavallin 2014
1	Rauvolfioids	Aspidospermateae		Aspidosperma cylindrocarpon	Brazil	Moth	Lepidoptera	3	Morellato 1991, unpublished
1	Rauvolfioids	Aspidospermateae		Aspidosperma cylindrocarpon	Brazil	Entomophily		1	Cavallin 2014
1	Rauvolfioids	Aspidospermateae		Aspidosperma cylindrocarpon	Brazil	insects		1	Simões 2016
1	Rauvolfioids	Aspidospermateae		Aspidosperma cylindrocarpon	Brazil	Entomophily		1	Cavallin 2014
1	Rauvolfioids	Aspidospermateae		Aspidosperma cylindrocarpon	Brazil	Insects		1	Simões 2016
1	Rauvolfioids	Aspidospermateae		Aspidosperma cylindrocarpon	Brazil	Moth	Lepidoptera	3	Borges 2011
1	Rauvolfioids	Aspidospermateae		Aspidosperma discolor	Brazil	Entomophily		1	Cavallin 2014
1	Rauvolfioids	Aspidospermateae		Aspidosperma discolor	Brazil	Entomophily		1	Cavallin 2014
1	Rauvolfioids	Aspidospermateae		Aspidosperma macrocarpon	Brazil	Hymenomima cogitaria	Lepidoptera: Geometridae	1	Oliveira et al. 2004
1	Rauvolfioids	Aspidospermateae		Aspidosperma macrocarpon	Brazil	Epidromia zetophora	Lepidoptera: Noctuidae	1	Oliveira et al. 2004
1	Rauvolfioids	Aspidospermateae		Aspidosperma macrocarpon	Brazil	Melipotis fasciolaris	Lepidoptera: Noctuidae	1	Oliveira et al. 2004
1	Rauvolfioids	Aspidospermateae		Aspidosperma macrocarpon	Brazil	Sameodes cf. plyllisalis	Lepidoptera: Noctuidae	1	Oliveira et al. 2004
1	Rauvolfioids	Aspidospermateae		Aspidosperma macrocarpon	Brazil	Entomophily		1	Cavallin 2014
1	Rauvolfioids	Aspidospermateae		Aspidosperma macrocarpon	Brazil	Entomophily		1	Cavallin 2014
1	Rauvolfioids	Aspidospermateae		Aspidosperma macrocarpon	Brazil	Bees	Hymenoptera: Apidae	1	Reis et al. 2014
1	Rauvolfioids	Aspidospermateae		Aspidosperma macrocarpon	Brazil	Phalaenophily	Lepidoptera	1	Reis et al. 2014
1	Rauvolfioids	Aspidospermateae		Aspidosperma macrocarpon	Brazil	Bees	Hymenoptera: Apidae	1	Reis et al. 2014
1	Rauvolfioids	Aspidospermateae		Aspidosperma macrocarpon	Brazil	Phalaenophily	Lepidoptera	1	Reis et al. 2014
1	Rauvolfioids	Aspidospermateae		Aspidosperma multiflorum	Brazil	Entomophily		1	Cavallin 2014
1	Rauvolfioids	Aspidospermateae		Aspidosperma multiflorum	Brazil	Entomophily		1	Cavallin 2014
1	Rauvolfioids	Aspidospermateae		Aspidosperma nobile	Brazil	Phalaenophily	Lepidoptera	1	Reis et al. 2014
1	Rauvolfioids	Aspidospermateae		Aspidosperma nobile	Brazil	Phalaenophily	Lepidoptera	1	Reis et al. 2014
1	Rauvolfioids	Aspidospermateae		Aspidosperma olivaceum	Brazil	Erinnyis ello	Lepidoptera: Sphingidae	2	Amorim 2012, Sazatornil et al. 2016
1	Rauvolfioids	Aspidospermateae		Aspidosperma olivaceum	Brazil	Xylophanes titana	Lepidoptera: Sphingidae	2	Amorim 2012, Sazatornil et al. 2016
1	Rauvolfioids	Aspidospermateae		Aspidosperma olivaceum	Brazil	Xylophanes chiron	Lepidoptera: Sphingidae	2	Amorim 2012, Sazatornil et al. 2016
1	Rauvolfioids	Aspidospermateae		Aspidosperma olivaceum	Brazil	Eumorpha translineatus	Lepidoptera: Sphingidae	2	Amorim 2012, Sazatornil et al. 2016
1	Rauvolfioids	Aspidospermateae		Aspidosperma olivaceum	Brazil	Manduca Braziliensis	Lepidoptera: Sphingidae	2	Amorim 2012, Sazatornil et al. 2016
1	Rauvolfioids	Aspidospermateae		Aspidosperma olivaceum	Brazil	Erinnyis alope	Lepidoptera: Sphingidae	2	Amorim 2012, Sazatornil et al. 2016
1	Rauvolfioids	Aspidospermateae		Aspidosperma olivaceum	Brazil	Zoophily		1	Bosa 2011
1	Rauvolfioids	Aspidospermateae		Aspidosperma parvifolium	Brazil	Zoophily		1	Silva 2006
1	Rauvolfioids	Aspidospermateae		Aspidosperma parvifolium	Brazil	Trigonini	Hymenoptera: Apidae: Meliponini	3	Silva 2006
1	Rauvolfioids	Aspidospermateae		Aspidosperma parvifolium	Brazil	Ants	Hymenoptera	3	Silva 2006
1	Rauvolfioids	Aspidospermateae		Aspidosperma parvifolium	Brazil	Bees	Hymenoptera: Apidae	3	Silva 2006
1	Rauvolfioids	Aspidospermateae		Aspidosperma parvifolium	Brazil	?	Zoophily	1	Emerich 2009
1	Rauvolfioids	Aspidospermateae		Aspidosperma parvifolium	Brazil	?	Zoophily	1	Guislon 2014
1	Rauvolfioids	Aspidospermateae		Aspidosperma parvifolium	Brazil	?	Zoophily	1	Souza 2015
1	Rauvolfioids	Aspidospermateae		Aspidosperma parvifolium	Brazil	?	Zoophily	1	Stupp 2012
1	Rauvolfioids	Aspidospermateae		Aspidosperma parvifolium	Brazil	?	Zoophily	1	Emerich 2009
1	Rauvolfioids	Aspidospermateae		Aspidosperma parvifolium	Brazil	?	Zoophily	1	Guislon 2014
1	Rauvolfioids	Aspidospermateae		Aspidosperma parvifolium	Brazil	?	Zoophily	1	Souza 2015
1	Rauvolfioids	Aspidospermateae		Aspidosperma parvifolium	Brazil	?	Zoophily	1	Stupp 2012
1	Rauvolfioids	Aspidospermateae		Aspidosperma parvifolium	Brazil	?	Zoophily	1	Colonetti 2008
1	Rauvolfioids	Aspidospermateae		Aspidosperma parvifolium	Brazil	?	Zoophily	1	Martins 2005
1	Rauvolfioids	Aspidospermateae		Aspidosperma parvifolium	Brazil	?	Zoophily	1	Plano de Manejo 2011
1	Rauvolfioids	Aspidospermateae		Aspidosperma parvifolium	Brazil	?	Zoophily	1	Rebelo 2006
1	Rauvolfioids	Aspidospermateae		Aspidosperma polyneuron	Brazil	Moth	Lepidoptera	3	Morellato 1991, unpublished
1	Rauvolfioids	Aspidospermateae		Aspidosperma polyneuron	Brazil	Hawkmoth	Lepidoptera: Sphingidae	3	Carvalho 2009
1	Rauvolfioids	Aspidospermateae		Aspidosperma polyneuron	Brazil	Moth	Lepidoptera: Sphingidae	3	Carvalho 2009
1	Rauvolfioids	Aspidospermateae		Aspidosperma polyneuron	Brazil	Phalaenophily		1	Homem 2011
1	Rauvolfioids	Aspidospermateae		Aspidosperma polyneuron	Brazil	Phalaenophily		1	Pezzini 2008
1	Rauvolfioids	Aspidospermateae		Aspidosperma pyrifolium	Brazil	Erinnyis ello	Lepdoptera: Sphingidae	1	Joel Queiroz, Zelma Quirino & Isabel Machado unpublished data
1	Rauvolfioids	Aspidospermateae		Aspidosperma pyrifolium	Brazil	Callionima grisescens	Lepdoptera: Sphingidae	1	Joel Queiroz, Zelma Quirino & Isabel Machado unpublished data
1	Rauvolfioids	Aspidospermateae		Aspidosperma pyrifolium	Brazil	Ascia monuste	Lepdoptera: Pieridae	1	Joel Queiroz, Zelma Quirino & Isabel Machado unpublished data
1	Rauvolfioids	Aspidospermateae		Aspidosperma pyrifolium	Brazil	"noctuids"	Lepdoptera: Noctuidae	1	Joel Queiroz, Zelma Quirino & Isabel Machado unpublished data
1	Rauvolfioids	Aspidospermateae		Aspidosperma pyrifolium	Brazil	"butterfly"	Lepdoptera: Hesperiidae	1	Joel Queiroz, Zelma Quirino & Isabel Machado unpublished data
1	Rauvolfioids	Aspidospermateae		Aspidosperma pyrifolium	Brazil	Apis mellifera	Hymenoptera: Apidae	1B	Joel Queiroz, Zelma Quirino & Isabel Machado unpublished data
1	Rauvolfioids	Aspidospermateae		Aspidosperma pyrifolium	Brazil	Trigona spinipes	Hymenoptera: Apidae	1	Joel Queiroz, Zelma Quirino & Isabel Machado unpublished data
1	Rauvolfioids	Aspidospermateae		Aspidosperma pyrifolium	Brazil	Xylocopa grisescens	Hymenoptera: Apidae	1	Joel Queiroz, Zelma Quirino & Isabel Machado unpublished data
1	Rauvolfioids	Aspidospermateae		Aspidosperma pyrifolium	Brazil	Erinnyis ello	Lepidoptera: Sphingidae	1	Queiroz 2009
1	Rauvolfioids	Aspidospermateae		Aspidosperma pyrifolium	Brazil	Callionima grisescens	Lepidoptera: Sphingidae	1	Queiroz 2009
1	Rauvolfioids	Aspidospermateae		Aspidosperma pyrifolium	Brazil	Noctuídeo sp.1	Lepidoptera: Noctuidae	1	Queiroz 2009
1	Rauvolfioids	Aspidospermateae		Aspidosperma pyrifolium	Brazil	Noctuídeo sp.2	Lepidoptera: Noctuidae	1	Queiroz 2009
1	Rauvolfioids	Aspidospermateae		Aspidosperma pyrifolium	Brazil	Noctuídeo sp.3	Lepidoptera: Noctuidae	1	Queiroz 2009
1	Rauvolfioids	Aspidospermateae		Aspidosperma pyrifolium	Brazil	Noctuídeo sp.4	Lepidoptera: Noctuidae	1	Queiroz 2009
1	Rauvolfioids	Aspidospermateae		Aspidosperma pyrifolium	Brazil	Noctuídeo sp.5	Lepidoptera: Noctuidae	1	Queiroz 2009
1	Rauvolfioids	Aspidospermateae		Aspidosperma pyrifolium	Brazil	Ascia monuste	Lepidoptera: Pieridae	1	Queiroz 2009
1	Rauvolfioids	Aspidospermateae		Aspidosperma pyrifolium	Brazil	Urbanus sp.	Lepidoptera: Hesperiidae	1	Queiroz 2009
1	Rauvolfioids	Aspidospermateae		Aspidosperma pyrifolium	Brazil	Colgia calchas	Lepidoptera: Hesperiidae	1	Queiroz 2009
1	Rauvolfioids	Aspidospermateae		Aspidosperma pyrifolium	Brazil	Apis mellifera	Hymenoptera: Apidae: Apini	4B	Queiroz 2009
1	Rauvolfioids	Aspidospermateae		Aspidosperma pyrifolium	Brazil	Trigona spinipes	Hymenoptera: Apidae: Meliponini	4	Queiroz 2009
1	Rauvolfioids	Aspidospermateae		Aspidosperma pyrifolium	Brazil	Xylocopa grisescens	Hymenoptera: Xylocopini	4	Queiroz 2009
1	Rauvolfioids	Aspidospermateae		Aspidosperma pyrifolium	Brazil	Bees	Hymenoptera: Apidae	3	Silva 2013.3
1	Rauvolfioids	Aspidospermateae		Aspidosperma pyrifolium	Brazil	Erinnyis ello	Lepidoptera: Sphingidae	1	Queiroz 2009
1	Rauvolfioids	Aspidospermateae		Aspidosperma pyrifolium	Brazil	Callionima grisescens	Lepidoptera: Sphingidae	1	Queiroz 2009
1	Rauvolfioids	Aspidospermateae		Aspidosperma pyrifolium	Brazil	Noctuídeo sp.1	Lepidoptera: Noctuidae	1	Queiroz 2009
1	Rauvolfioids	Aspidospermateae		Aspidosperma pyrifolium	Brazil	Noctuídeo sp.2	Lepidoptera: Noctuidae	1	Queiroz 2009
1	Rauvolfioids	Aspidospermateae		Aspidosperma pyrifolium	Brazil	Noctuídeo sp.3	Lepidoptera: Noctuidae	1	Queiroz 2009
1	Rauvolfioids	Aspidospermateae		Aspidosperma pyrifolium	Brazil	Noctuídeo sp.4	Lepidoptera: Noctuidae	1	Queiroz 2009
1	Rauvolfioids	Aspidospermateae		Aspidosperma pyrifolium	Brazil	Noctuídeo sp.5	Lepidoptera: Noctuidae	1	Queiroz 2009
1	Rauvolfioids	Aspidospermateae		Aspidosperma pyrifolium	Brazil	Ascia monuste	Lepidoptera: Pieridae	1	Queiroz 2009
1	Rauvolfioids	Aspidospermateae		Aspidosperma pyrifolium	Brazil	Urbanus sp.	Lepidoptera: Hesperiidae	1	Queiroz 2009
1	Rauvolfioids	Aspidospermateae		Aspidosperma pyrifolium	Brazil	Colgia calchas	Lepidoptera: Hesperiidae	1	Queiroz 2009
1	Rauvolfioids	Aspidospermateae		Aspidosperma pyrifolium	Brazil	Apis mellifera	Hymenoptera: Apidae: Apini	4B	Queiroz 2009
1	Rauvolfioids	Aspidospermateae		Aspidosperma pyrifolium	Brazil	Trigona spinipes	Hymenoptera: Apidae: Meliponini	4	Queiroz 2009
1	Rauvolfioids	Aspidospermateae		Aspidosperma pyrifolium	Brazil	Xylocopa grisescens	Hymenoptera: Xylocopini	4	Queiroz 2009
1	Rauvolfioids	Aspidospermateae		Aspidosperma pyrifolium	Brazil	Bees	Hymenoptera: Apidae	3	Silva 2013.3
1	Rauvolfioids	Aspidospermateae		Aspidosperma pyrifolium	Brazil	Bees	Hymenoptera: Apidae	1	Lavor & Ramos 2016
1	Rauvolfioids	Aspidospermateae		Aspidosperma pyrifolium	Brazil	Bees	Hymenoptera: Apidae	1	Lavor & Ramos 2016
1	Rauvolfioids	Aspidospermateae		Aspidosperma pyrifolium	Brazil	Bees	Hymenoptera: Apidae	3	Bezerra 2010
1	Rauvolfioids	Aspidospermateae		Aspidosperma pyrifolium	Brazil	Sphingidae	Lepidoptera: Sphingidae	3	Neto 2013
1	Rauvolfioids	Aspidospermateae		Aspidosperma pyrifolium	Brazil	Phalaenophily	Phalaenophily	1	Pezzini 2008
1	Rauvolfioids	Aspidospermateae		Aspidosperma quebracho-blanco	Argentina	Brachygastra lecheguana	Hymenoptera: Vespidae	2	Galetto & Torres unpublished
1	Rauvolfioids	Aspidospermateae		Aspidosperma quebracho-blanco	Argentina	Polybia ignobilis (avispa negra)	Hymenoptera: Vespidae	2	Galetto & Torres unpublished
1	Rauvolfioids	Aspidospermateae		Aspidosperma quebracho-blanco	Argentina	Polybia ruficeps	Hymenoptera: Vespidae	2	Galetto & Torres unpublished
1	Rauvolfioids	Aspidospermateae		Aspidosperma quebracho-blanco	Argentina	Polystes sp.	Hymenoptera: Vespidae	2	Galetto & Torres unpublished
1	Rauvolfioids	Aspidospermateae		Aspidosperma quebracho-blanco	Argentina	Apis mellifera	Hymenoptera: Apidae	2B	Galetto & Torres unpublished
1	Rauvolfioids	Aspidospermateae		Aspidosperma quebracho-blanco	Argentina	sp. 1	Hymenoptera: Halictidae	2	Galetto & Torres unpublished
1	Rauvolfioids	Aspidospermateae		Aspidosperma quebracho-blanco	Argentina	sp. 2	Hymenoptera: Halictidae	2	Galetto & Torres unpublished
1	Rauvolfioids	Aspidospermateae		Aspidosperma quebracho-blanco	Argentina	sp. 1	Diptera: Tachinidae	2	Galetto & Torres unpublished
1	Rauvolfioids	Aspidospermateae		Aspidosperma quebracho-blanco	Argentina	sp. 1	Diptera: Bombilidae	2	Galetto & Torres unpublished
1	Rauvolfioids	Aspidospermateae		Aspidosperma quebracho-blanco	Argentina	sp. 1	Lepidoptera Hesperiidae	2	Galetto & Torres unpublished
1	Rauvolfioids	Aspidospermateae		Aspidosperma quebracho-blanco	Argentina	Agraulis vanillae	Lepidoptera: Heliconidae	2	Galetto & Torres unpublished
1	Rauvolfioids	Aspidospermateae		Aspidosperma quebracho-blanco	Argentina	Camponotus sp.	Hymenoptera: Formicidae	3	Lin & Bernadello 1999
1	Rauvolfioids	Aspidospermateae		Aspidosperma quebracho-blanco	Argentina	Pseudomyrmex sp.	Hymenoptera: Formicidae	3	Lin & Bernadello 1999
1	Rauvolfioids	Aspidospermateae		Aspidosperma quebracho-blanco	Argentina	unidentified (2 spp.)	Diptera: Bibionidae	3	Lin & Bernadello 1999
1	Rauvolfioids	Aspidospermateae		Aspidosperma quebracho-blanco	Argentina	unidentified	Diptera: Syrphidae 1 sp.	3	Lin & Bernadello 1999
1	Rauvolfioids	Aspidospermateae		Aspidosperma quebracho-blanco	Argentina	Eumenes sp.	Hymenoptera: Vespidae	3	Lin & Bernadello 1999
1	Rauvolfioids	Aspidospermateae		Aspidosperma quebracho-blanco	Argentina	Polybia sp.	Hymenoptera: Polybidae	3	Lin & Bernadello 1999
1	Rauvolfioids	Aspidospermateae		Aspidosperma quebracho-blanco	Argentina	unidentified	Diptera: Micropezidae	3	Lin & Bernadello 1999
1	Rauvolfioids	Aspidospermateae		Aspidosperma quebracho-blanco	Argentina	unidentified	Diptera: Calliphoridae 1 sp.	3	Lin & Bernadello 1999
1	Rauvolfioids	Aspidospermateae		Aspidosperma quebracho-blanco	Argentina	Chrisopa sp.	Neuroptera	3	Lin & Bernadello 1999
1	Rauvolfioids	Aspidospermateae		Aspidosperma quebracho-blanco	Argentina	unidentified	Coleoptera: Scotylidae	3	Lin & Bernadello 1999
1	Rauvolfioids	Aspidospermateae		Aspidosperma quebracho-blanco	Argentina	unidentified	Coleoptera: Oedemeridae	3	Lin & Bernadello 1999
1	Rauvolfioids	Aspidospermateae		Aspidosperma quebracho-blanco	Argentina	unidentified	Coleoptera: Chrisomaelidae	3	Lin & Bernadello 1999
1	Rauvolfioids	Aspidospermateae		Aspidosperma quebracho-blanco	Argentina	unidentified	Lepidoptera: Noctuidae	3	Lin & Bernadello 1999
1	Rauvolfioids	Aspidospermateae		Aspidosperma quebracho-blanco	Argentina	unidentified	Lepidoptera: Pyraloidea	3	Lin & Bernadello 1999
1	Rauvolfioids	Aspidospermateae		Aspidosperma ramiflorum	Brazil	Moth	Lepidoptera	3	Morellato 1991, unpublished
1	Rauvolfioids	Aspidospermateae		Aspidosperma ramiflorum	Brazil	Zoophily		1	Rebelo 2006
1	Rauvolfioids	Aspidospermateae		Aspidosperma ramiflorum	Brazil	Zoophily		1	Scariot 2008
1	Rauvolfioids	Aspidospermateae		Aspidosperma sp	Brazil	Moth	Lepidoptera	1	Aleixo 2013
1	Rauvolfioids	Aspidospermateae		Aspidosperma sp.	Brazil	Moth	Lepidoptera	1	Aleixo 2013
1	Rauvolfioids	Aspidospermateae		Aspidosperma subincanum	Brazil	Phalaenophily		1	Pezzini 2008
1	Rauvolfioids	Aspidospermateae		Aspidosperma tomentosum	Brazil	Zoophily		1	Neto 2009	Aspidosperma camporum
1	Rauvolfioids	Aspidospermateae		Aspidosperma tomentosum	Brazil	Zoophily	Lepidoptera	3	Morellato unpublished
1	Rauvolfioids	Aspidospermateae		Aspidosperma tomentosum	Brazil	Zoophily		1	Neto 2009	Aspidosperma camporum
1	Rauvolfioids	Aspidospermateae		Aspidosperma tomentosum	Brazil	Phaleanophily	Lepidoptera	1	Yamamoto 2001	Aspidosperma camporum
1	Rauvolfioids	Aspidospermateae		Aspidosperma tomentosum	Brazil	Phaleanophily	Lepidoptera	1	Yamamoto 2001	Aspidosperma camporum
1	Rauvolfioids	Aspidospermateae		Aspidosperma tomentosum	Brazil	Zoophily		1	Silva 2006	Aspidosperma camporum
1	Rauvolfioids	Aspidospermateae		Aspidosperma tomentosum	Brazil	Phalaenophily	Lepidoptera	1	Reis et al. 2014
1	Rauvolfioids	Aspidospermateae		Aspidosperma tomentosum	Brazil	Zoophily		1	Geremias 2012
1	Rauvolfioids	Aspidospermateae		Aspidosperma tomentosum	Brazil	Phalaenophily	Lepidoptera	1	Reis et al. 2014
1	Rauvolfioids	Aspidospermateae		Aspidosperma tomentosum	Brazil	Zoophily		1	Geremias 2012
1	Rauvolfioids	Aspidospermateae		Aspidosperma tomentosum	Brazil	Zoophily		1	Martins 2005
1	Rauvolfioids	Aspidospermateae		Geissospermum sp.	Brazil	Trigona	Hymenoptera: Apidae: Meliponini	2	Rech 2010
1	Rauvolfioids	Aspidospermateae		Vallesia glabra	Galapagos	Xylocopa darwini	Hymenoptera: Apidae	3	Linsley et al.1966
1	Rauvolfioids	Carisseae		Carissa bispinosa	South Africa	Papilio demodocus demodocus	Lepidoptera: Papilionidae	3	Virtual Museum - Atlas of African Lepidoptera - http://vmus.adu.org.za/?vm=LepiMAP-585082
1	Rauvolfioids	Carisseae		Carissa bispinosa	South Africa	Dixeia charina charina	Lepidoptera: Pieridae	3	Virtual Museum - Atlas of African Lepidoptera - http://vmus.adu.org.za/?vm=LepiMAP-582910
1	Rauvolfioids	Carisseae		Carissa bispinosa	South Africa	Vanessa cardui	Lepidoptera: Nymphalidae	3	Virtual Museum - Atlas of African Lepidoptera - http://vmus.adu.org.za/?vm=LepiMAP-582908
1	Rauvolfioids	Carisseae		Carissa bispinosa	South Africa	Gegenes niso niso	Lepidoptera: Hesperiidae	3	Virtual Museum - Atlas of African Lepidoptera - http://vmus.adu.org.za/?vm=LepiMAP-549436
1	Rauvolfioids	Carisseae		Carissa bispinosa	South Africa	Mylothris agathina agathina	Lepidoptera: Pieridae	3	Virtual Museum - Atlas of African Lepidoptera - http://vmus.adu.org.za/?vm=LepiMAP-549433
1	Rauvolfioids	Carisseae		Carissa bispinosa	South Africa	Cassionympha cassius	Lepidoptera: Nymphalidae	3	Virtual Museum - Atlas of African Lepidoptera - http://vmus.adu.org.za/?vm=LepiMAP-549428
1	Rauvolfioids	Carisseae		Carissa bispinosa	South Africa	unidentified	Lepidoptera: Hesperiidae	3	Virtual Museum - Atlas of African Lepidoptera - http://vmus.adu.org.za/?vm=LepiMAP-549427
1	Rauvolfioids	Carisseae		Carissa bispinosa	South Africa	Acraea aganice aganice	Lepidoptera: Nymphalidae	3	Virtual Museum - Atlas of African Lepidoptera - http://vmus.adu.org.za/?vm=LepiMAP-549430
1	Rauvolfioids	Carisseae		Carissa haematocarpa	South Africa	Belenois aurota	Lepidoptera: Pieridae	3	Virtual Museum - Atlas of African Lepidoptera - http://vmus.adu.org.za/?vm=LepiMAP-18100
1	Rauvolfioids	Carisseae		Carissa haematocarpa	South Africa	Belenois aurota	Lepidoptera: Pieridae	3	Virtual Museum - Atlas of African Lepidoptera - http://vmus.adu.org.za/?vm=LepiMAP-556719
1	Rauvolfioids	Carisseae		Carissa haematocarpa	South Africa	Dixeia charina charina	Lepidoptera: Pieridae	3	Virtual Museum - Atlas of African Lepidoptera - http://vmus.adu.org.za/?vm=LepiMAP-47085
1	Rauvolfioids	Carisseae		Carissa haematocarpa	South Africa	Belenois aurota	Lepidoptera: Pieridae	3	Virtual Museum - Atlas of African Lepidoptera - http://vmus.adu.org.za/?vm=LepiMAP-47084
1	Rauvolfioids	Carisseae		Carissa haematocarpa	South Africa	Leptomyrina lara	Lepidoptera: Lycaenidae	3	Virtual Museum - Atlas of African Lepidoptera - http://vmus.adu.org.za/?vm=LepiMAP-47083
1	Rauvolfioids	Carisseae		Carissa macrocarpa	South Africa	'Hawqmoths'	Lepdoptera: Sphingidae	3	Marloth 1932a	Carissa grandiflora
1	Rauvolfioids	Carisseae		Carissa macrocarpa	South Africa	Catopsilia florella	Lepidoptera: Pieridae	3	Virtual Museum - Atlas of African Lepidoptera - http://vmus.adu.org.za/?vm=LepiMAP-584532
1	Rauvolfioids	Carisseae		Carissa macrocarpa	South Africa	Colotis regina	Lepidoptera: Pieridae	3	Virtual Museum - Atlas of African Lepidoptera - http://vmus.adu.org.za/?vm=LepiMAP-577909
1	Rauvolfioids	Carisseae		Carissa macrocarpa	South Africa	Papilio demodocus demodocus	Lepidoptera: Papilionidae	3	Virtual Museum - Atlas of African Lepidoptera - http://vmus.adu.org.za/?vm=LepiMAP-553780
1	Rauvolfioids	Carisseae		Carissa macrocarpa	South Africa	Mylothris agathina agathina	Lepidoptera: Pieridae	3	Virtual Museum - Atlas of African Lepidoptera - http://vmus.adu.org.za/?vm=LepiMAP-37836
1	Rauvolfioids	Carisseae		Carissa macrocarpa	South Africa	Papilio demodocus demodocus	Lepidoptera: Papilionidae	3	Craig Peter, unpublished observation
1	Rauvolfioids	Carisseae		Carissa macrocarpa	South Africa	Papilio nireus lyaeus	Lepidoptera: Papilionidae	3	Craig Peter, unpublished observation
1	Rauvolfioids	Carisseae		Carissa macrocarpa	South Africa	Cephonodes hylas	Lepidoptera: Sphingidae	3	Craig Peter, unpublished observation
1	Rauvolfioids	Carisseae		Carissa spinarum	India	Apis sp.	Hymenoptera: Apidae	1?	Sivaram 2001	Carissa carandus
1	Rauvolfioids	Carisseae		Carissa spinarum	India	Bombus haemorrhoidalis	Hymenoptera: Apidae	3	Burkill 1908
1	Rauvolfioids	Carisseae		Carissa spinarum	India	Hippotion boerhaviae	Lepidoptera: Sphingidae	2	Bhatnagar 1986
1	Rauvolfioids	Carisseae		Carissa spinarum	India	Hippotion boerhaviae	Lepidoptera: Sphingidae	2	Bhatnagar 1986
1	Rauvolfioids	Carisseae		Carissa spinarum	India	Macroglossum sp.	Lepidoptera: Sphingidae	2	Bhatnagar 1986
1	Rauvolfioids	Carisseae		Carissa spinarum	India	Naphele didmya	Lepidoptera: Sphingidae	2	Bhatnagar 1986
1	Rauvolfioids	Carisseae		Carissa spinarum	India	Theretra oldenlandiae	Lepidoptera: Sphingidae	2	Bhatnagar 1986
1	Rauvolfioids	Melodineae		Melodinus fusiformis	Laos	unidentified	Lepdoptera: Hesperiidae	2	Kato et al. 2008	Melodinus brachyphyllus
1	Rauvolfioids	Plumerieae	Allamandinae	Allamanda blanchetii	Brazil	Xylocopa carbonaria	Hymenoptera: Apidae: Xylocopini	3	Albuquerque & Mendonça 1996
1	Rauvolfioids	Plumerieae	Allamandinae	Allamanda blanchetii	Brazil	Xylocopa grisescens	Hymenoptera: Apidae: Xylocopini	3	Albuquerque & Mendonça 1996
1	Rauvolfioids	Plumerieae	Allamandinae	Allamanda blanchetii	Brazil	Eulaema nigrita	Hymenoptera: Apidae: Euglossini	3	Alvino 2008
1	Rauvolfioids	Plumerieae	Allamandinae	Allamanda blanchetii	Brazil	Xylocopa grisescens	Hymenoptera: Apidae: Xylocopini	4	Alvino 2008
1	Rauvolfioids	Plumerieae	Allamandinae	Allamanda blanchetii	Brazil	Melitoma sp.	Hymenoptera: Apidae: Emphorini	4	Alvino 2008
1	Rauvolfioids	Plumerieae	Allamandinae	Allamanda blanchetii	Brazil	Anteos clorinde Godart	Lepidoptera: Pieridae	3	Alvino 2008
1	Rauvolfioids	Plumerieae	Allamandinae	Allamanda blanchetii	Brazil	Phoebis philea	Lepidoptera: Pieridae	3	Alvino 2008
1	Rauvolfioids	Plumerieae	Allamandinae	Allamanda blanchetii	Brazil	Phoebis sennae	Lepidoptera: Pieridae	3	Alvino 2008
1	Rauvolfioids	Plumerieae	Allamandinae	Allamanda blanchetii	Brazil	Epargyreus sp.	Lepidoptera: Hesperiidae	1	Alvino 2008
1	Rauvolfioids	Plumerieae	Allamandinae	Allamanda blanchetii	Brazil	Sphingidae	Lepidoptera: Sphingidae	1	Alvino 2008
1	Rauvolfioids	Plumerieae	Allamandinae	Allamanda blanchetii	Brazil	Chlorostilbon aureoventris	Trochilidae	4	Alvino 2008
1	Rauvolfioids	Plumerieae	Allamandinae	Allamanda blanchetii	Brazil	Heliomaster squamosus	Trochilidae	4	Alvino 2008
1	Rauvolfioids	Plumerieae	Allamandinae	Allamanda blanchetii	Brazil	Xylocopa carbonaria	Hymenoptera: Apidae: Xylocopini	3	Albuquerque & Mendonça 1996
1	Rauvolfioids	Plumerieae	Allamandinae	Allamanda blanchetii	Brazil	Xylocopa grisescens	Hymenoptera: Apidae: Xylocopini	3	Albuquerque & Mendonça 1996
1	Rauvolfioids	Plumerieae	Allamandinae	Allamanda blanchetii	Brazil	Eulaema nigrita	Hymenoptera: Apidae: Euglossini	3	Alvino 2008
1	Rauvolfioids	Plumerieae	Allamandinae	Allamanda blanchetii	Brazil	Xylocopa grisescens	Hymenoptera: Apidae: Xylocopini	4	Alvino 2008
1	Rauvolfioids	Plumerieae	Allamandinae	Allamanda blanchetii	Brazil	Melitoma sp.	Hymenoptera: Apidae: Emphorini	4	Alvino 2008
1	Rauvolfioids	Plumerieae	Allamandinae	Allamanda blanchetii	Brazil	Anteos clorinde Godart	Lepidoptera: Pieridae	3	Alvino 2008
1	Rauvolfioids	Plumerieae	Allamandinae	Allamanda blanchetii	Brazil	Phoebis philea	Lepidoptera: Pieridae	3	Alvino 2008
1	Rauvolfioids	Plumerieae	Allamandinae	Allamanda blanchetii	Brazil	Phoebis sennae	Lepidoptera: Pieridae	3	Alvino 2008
1	Rauvolfioids	Plumerieae	Allamandinae	Allamanda blanchetii	Brazil	Epargyreus sp.	Lepidoptera: Hesperiidae	1	Alvino 2008
1	Rauvolfioids	Plumerieae	Allamandinae	Allamanda blanchetii	Brazil	Sphingidae	Lepidoptera: Sphingidae	1	Alvino 2008
1	Rauvolfioids	Plumerieae	Allamandinae	Allamanda blanchetii	Brazil	Chlorostilbon aureoventris	Trochilidae	4	Alvino 2008
1	Rauvolfioids	Plumerieae	Allamandinae	Allamanda blanchetii	Brazil	Heliomaster squamosus	Trochilidae	4	Alvino 2008
1	Rauvolfioids	Plumerieae	Allamandinae	Allamanda blanchetii	Brazil	Eulaema nigrita	Hymenoptera: Apidae	1	Araujo et al. 2011
1	Rauvolfioids	Plumerieae	Allamandinae	Allamanda blanchetii	Brazil	Anteos clorinde	Lepidoptera: Pieridae	1	Araujo et al. 2011
1	Rauvolfioids	Plumerieae	Allamandinae	Allamanda blanchetii	Brazil	Phoebis sennae	Lepidoptera: Pieridae	1	Araujo et al. 2011
1	Rauvolfioids	Plumerieae	Allamandinae	Allamanda blanchetii	Brazil	Phoebis philea	Lepidoptera: Pieridae	1	Araujo et al. 2011
1	Rauvolfioids	Plumerieae	Allamandinae	Allamanda blanchetii	Brazil	Epargyreus	Lepidoptera: Hesperiidae	1	Araujo et al. 2011
1	Rauvolfioids	Plumerieae	Allamandinae	Allamanda blanchetii	Brazil	Eulaema nigrita	Hymenoptera: Apidae	1	Araújo et al. 2011
1	Rauvolfioids	Plumerieae	Allamandinae	Allamanda blanchetii	Brazil	Epargyreus sp.	Lepdoptera: Hesperiidae	1	Araújo et al. 2011
1	Rauvolfioids	Plumerieae	Allamandinae	Allamanda blanchetii	Brazil	Anteos clorinde	Lepdoptera: Pieridae	1	Araújo et al. 2011
1	Rauvolfioids	Plumerieae	Allamandinae	Allamanda blanchetii	Brazil	Phoebis sennae	Lepdoptera: Pieridae	1	Araújo et al. 2011
1	Rauvolfioids	Plumerieae	Allamandinae	Allamanda blanchetii	Brazil	Phoebis philea	Lepdoptera: Pieridae	1	Araújo et al. 2011
1	Rauvolfioids	Plumerieae	Allamandinae	Allamanda blanchetii	Brazil	Xylocopa grisescens	Hymenoptera: Apidae: Xylocopini	4	Araújo et al. 2011
1	Rauvolfioids	Plumerieae	Allamandinae	Allamanda blanchetii	Brazil	Melitoma sp	Hymenoptera: Apidae: Emphorini	4	Araújo et al. 2011
1	Rauvolfioids	Plumerieae	Allamandinae	Allamanda blanchetii	Brazil	Chlorostilbon lucidus	Aves: Trochilidae	4	Araújo et al. 2011
1	Rauvolfioids	Plumerieae	Allamandinae	Allamanda blanchetii	Brazil	Heliomaster squamosus	Aves: Trochilidae	4	Araújo et al. 2011
1	Rauvolfioids	Plumerieae	Allamandinae	Allamanda blanchetii	Brazil	Sphingidae	Lepidoptera: Sphingidae	3	Araújo et al. 2011
1	Rauvolfioids	Plumerieae	Allamandinae	Allamanda blanchetii	Brazil	Bees	Hymenoptera: Apidae	1	Nunes & Rodrigues 2013
1	Rauvolfioids	Plumerieae	Allamandinae	Allamanda blanchetii	Brazil	Bees	Hymenoptera: Apidae	1	Quirino 2006
1	Rauvolfioids	Plumerieae	Allamandinae	Allamanda blanchetii	Brazil	Bees	Hymenoptera: Apidae	3	Silva 2013.3
1	Rauvolfioids	Plumerieae	Allamandinae	Allamanda blanchetii	Brazil	Chlorostilbon lucidus	Aves: Trochilidae	3	Las-Casas 2009
1	Rauvolfioids	Plumerieae	Allamandinae	Allamanda blanchetii	Brazil	Heliomaster squamosus	Aves: Trochilidae	3	Las-Casas 2009
1	Rauvolfioids	Plumerieae	Allamandinae	Allamanda blanchetii	Brazil	Xylocopa frontalis	Hymenoptera: Apidae: Xylocopini	3	Marchi & Santos 2013
1	Rauvolfioids	Plumerieae	Allamandinae	Allamanda blanchetii	Brazil	Xylocopa grisescens	Hymenoptera: Apidae: Xylocopini	4	Araújo et al. 2011
1	Rauvolfioids	Plumerieae	Allamandinae	Allamanda blanchetii	Brazil	Melitoma sp	Hymenoptera: Apidae: Emphorini	4	Araújo et al. 2011
1	Rauvolfioids	Plumerieae	Allamandinae	Allamanda blanchetii	Brazil	Chlorostilbon lucidus	Aves: Trochilidae	4	Araújo et al. 2011
1	Rauvolfioids	Plumerieae	Allamandinae	Allamanda blanchetii	Brazil	Heliomaster squamosus	Aves: Trochilidae	4	Araújo et al. 2011
1	Rauvolfioids	Plumerieae	Allamandinae	Allamanda blanchetii	Brazil	Sphingidae	Lepidoptera: Sphingidae	3	Araújo et al. 2011
1	Rauvolfioids	Plumerieae	Allamandinae	Allamanda blanchetii	Brazil	Bees	Hymenoptera: Apidae	1	Nunes & Rodrigues 2013
1	Rauvolfioids	Plumerieae	Allamandinae	Allamanda blanchetii	Brazil	Bees	Hymenoptera: Apidae	1	Quirino 2006
1	Rauvolfioids	Plumerieae	Allamandinae	Allamanda blanchetii	Brazil	Bees	Hymenoptera: Apidae	3	Silva 2013.3
1	Rauvolfioids	Plumerieae	Allamandinae	Allamanda blanchetii	Brazil	Chlorostilbon lucidus	Trochilidae	3	Las-Casas 2009
1	Rauvolfioids	Plumerieae	Allamandinae	Allamanda blanchetii	Brazil	Heliomaster squamosus	Trochilidae	3	Las-Casas 2009
1	Rauvolfioids	Plumerieae	Allamandinae	Allamanda blanchetii	Brazil	Xylocopa frontalis	Hymenoptera: Apidae: Xylocopini	3	Marchi & Santos 2013
1	Rauvolfioids	Plumerieae	Allamandinae	Allamanda blanchetii	Mexico	Xylocopa sp.	Hymenoptera: Apidae: Xylocopini	4	Alvarado-Cárdenas Leonardo, Islas Hernández Sofia unpublished
1	Rauvolfioids	Plumerieae	Allamandinae	Allamanda blanchetii	Brazil	Apis mellifera	Hymenoptera: Apidae: Apini	3B	Agostini & Sazima 2003
1	Rauvolfioids	Plumerieae	Allamandinae	Allamanda blanchetii	Brazil	Xylocopa frontalis	Hymenoptera: Apidae: Xylocopini	3	Agostini & Sazima 2003
1	Rauvolfioids	Plumerieae	Allamandinae	Allamanda blanchetii	Brazil	Bees	Hymenoptera: Apoidea	1	Aleixo 2013
1	Rauvolfioids	Plumerieae	Allamandinae	Allamanda blanchetii	Brazil	Apis mellifera	Hymenoptera: Apidae: Apini	3B	Agostini & Sazima 2003
1	Rauvolfioids	Plumerieae	Allamandinae	Allamanda blanchetii	Brazil	Xylocopa frontalis	Hymenoptera: Apidae: Xylocopini	3	Agostini & Sazima 2003
1	Rauvolfioids	Plumerieae	Allamandinae	Allamanda blanchetii	Brazil	Bees	Hymenoptera: Apoidea	1	Aleixo 2013
1	Rauvolfioids	Plumerieae	Allamandinae	Allamanda blanchetii	Brazil	Birds		3	Zanata 2014
1	Rauvolfioids	Plumerieae	Allamandinae	Allamanda blanchetii	Brazil	Apis mellifera	Hymenoptera:	3B	Agostini & Sazima, 2003
1	Rauvolfioids	Plumerieae	Allamandinae	Allamanda blanchetii	Brazil	Xylocopa frontalis	Hymenoptera:	3	Agostini & Sazima, 2003
1	Rauvolfioids	Plumerieae	Allamandinae	Allamanda blanchetti	Brazil	Eulaema nigrita	Hymenoptera: Apidae	3	Milet-Pinheiro & Schlindwein 2008
1	Rauvolfioids	Plumerieae	Allamandinae	Allamanda blanchetti	Brazil	Phoebis philea	Lepidoptera	3	Almeida 2007
1	Rauvolfioids	Plumerieae	Allamandinae	Allamanda cathartica	Brazil	Xylocopa frontalis	Hymenoptera: Apidae: Xylocopini	3	Marchi & Santos 2013
1	Rauvolfioids	Plumerieae	Allamandinae	Allamanda cathartica	Brazil	Xylocopa brasilianorum	Hymenoptera: Apidae: Xylocopini	3	Marchi & Santos 2013
1	Rauvolfioids	Plumerieae	Allamandinae	Allamanda cathartica	Brazil	Xylocopa frontalis	Hymenoptera: Apidae: Xylocopini	3	Marchi & Santos 2013
1	Rauvolfioids	Plumerieae	Allamandinae	Allamanda cathartica	Brazil	Xylocopa brasilianorum	Hymenoptera: Apidae: Xylocopini	3	Marchi & Santos 2013
1	Rauvolfioids	Plumerieae	Allamandinae	Allamanda cathartica	Brazil	Bees	Hymenoptera: Apidae	3	Santos 2016
1	Rauvolfioids	Plumerieae	Allamandinae	Allamanda cathartica	Caribbean	Orthorhyncus cristatus	Aves: Trochilidae	3A	Quesada Tirrel & Tirrel 1990
1	Rauvolfioids	Plumerieae	Allamandinae	Allamanda cathartica	India	Jamides bochus	Lepidoptera: Lycaenidae	2A	Sawant & Sarkar 2018
1	Rauvolfioids	Plumerieae	Allamandinae	Allamanda cathartica	India	Junonia atlites	Lepidoptera: Nymphalidae	2A	Sawant & Sarkar 2018
1	Rauvolfioids	Plumerieae	Allamandinae	Allamanda cathartica	India	Hebomoia glaucippe	Lepidoptera: Pieridae	2A	Sawant & Sarkar 2018
1	Rauvolfioids	Plumerieae	Allamandinae	Allamanda cathartica	India	Hypolimnas bolina	Lepidoptera: Nymphalidae	2A	Sawant & Sarkar 2018
1	Rauvolfioids	Plumerieae	Allamandinae	Allamanda cathartica	India	Eurema spp.	Lepidoptera: Pieridae	2A	Sawant & Sarkar 2018
1	Rauvolfioids	Plumerieae	Allamandinae	Allamanda cathartica	India	Cethosia cyane	Lepidoptera: Nymphalidae	2A	Sawant & Sarkar 2018
1	Rauvolfioids	Plumerieae	Allamandinae	Allamanda cathartica	Indonesia	unknown	Aves: Nectariniidae	2A	Scotti 1911	Allamanda hendersonii
1	Rauvolfioids	Plumerieae	Allamandinae	Allamanda cathartica	Indonesia	Xyloscopa tenuiscapa		2A	Scotti 1911
1	Rauvolfioids	Plumerieae	Allamandinae	Allamanda cathartica	Brazil	Bees	Hymenoptera	3	Taura et al. 2007
1	Rauvolfioids	Plumerieae	Allamandinae	Allamanda cathartica	Brazil	Bees	Hymenoptera	3	Taura et al. 2007
1	Rauvolfioids	Plumerieae	Allamandinae	Allamanda cathartica	Brazil	based on a network	Hymenoptera:	3	Zotarelli et al. 2014
1	Rauvolfioids	Plumerieae	Allamandinae	Allamanda puberula	Brazil	Bees	Hymenoptera: Apidae	1	Nunes & Rodrigues 2013
1	Rauvolfioids	Plumerieae	Allamandinae	Allamanda puberula	Brazil	Bees	Hymenoptera: Apidae	1	Nunes & Rodrigues 2013
1	Rauvolfioids	Plumerieae	Allamandinae	Allamanda schottii	Brazil	Bees	Hymenoptera: Apoidea	1	Aleixo 2013
1	Rauvolfioids	Plumerieae	Allamandinae	Allamanda schottii	Brazil	Xylocopa brasilianorum	Hymenoptera: Apidae: Xylocopini	3	Marchi & Santos 2013
1	Rauvolfioids	Plumerieae	Allamandinae	Allamanda schottii	Brazil	Bees	Hymenoptera: Apoidea	1	Aleixo 2013
1	Rauvolfioids	Plumerieae	Allamandinae	Allamanda schottii	Brazil	Xylocopa brasilianorum	Hymenoptera: Apidae: Xylocopini	3	Marchi & Santos 2013
1	Rauvolfioids	Plumerieae	Allamandinae	Allamanda schottii	Brazil	Bees	Hymenoptera: Apidae	3	Taura & Laroca 2001
1	Rauvolfioids	Plumerieae	Allamandinae	Allamanda schottii	Brazil	Bees	Hymenoptera:	3	Taura and Laroca 2001
1	Rauvolfioids	Plumerieae	Allamandinae	Allamanda schottii	Brazil	based on a network	Hymenoptera:	3	Zotarelli et al. 2014
1	Rauvolfioids	Plumerieae	Allamandinae	Allamanda sp.	Brazil	Chrysantheda dentata		3	Scotti 1911
1	Rauvolfioids	Plumerieae	Allamandinae	Allamanda sp.	Brazil	Euglossa cordata	Hymenoptera: Apidae	3	Scotti 1911
1	Rauvolfioids	Plumerieae	Allamandinae	Allamanda sp.	Brazil	Euglossa smaragdina	Hymenoptera: Apidae	3	Scotti 1911
1	Rauvolfioids	Plumerieae	Allamandinae	Allamanda sp.	Caribbean	Orthorhyncus cristatus	Aves: Trochilidae	3	Quesada Tirrel & Tirrel 1990
1	Rauvolfioids	Plumerieae	Allamandinae	Allamanda sp.	Ecuador/Peru	Eulaema cingulata	Hymenoptera: Apidae	1	Dodson 1966
1	Rauvolfioids	Plumerieae	Allamandinae	Allamanda sp.	South America	Eulaema polychroma	Hymenoptera: Apidae	1	Dodson 1966
1	Rauvolfioids	Plumerieae	Plumeriinae	Himatanthus obovatus	Brazil	Sphingidae	Lepidoptera: Sphingidae	1	Camargo et al. 2016
1	Rauvolfioids	Plumerieae	Plumeriinae	Himatanthus obovatus	Brazil	Sphingidae	Lepidoptera: Sphingidae	1	Camargo et al. 2016
1	Rauvolfioids	Plumerieae	Plumeriinae	Himatanthus obovatus	Brazil	Sphingidae	Lepidoptera	1	Silva et al. 2012
1	Rauvolfioids	Plumerieae	Plumeriinae	Himatanthus obovatus	Brazil	Sphingidae	Lepidoptera	1	Silva et al. 2012
1	Rauvolfioids	Plumerieae	Plumeriinae	Himatanthus phagedaenicus	Brazil	Sphingidae	Lepidoptera: Sphingidae	1	Nobrega 2009
1	Rauvolfioids	Plumerieae	Plumeriinae	Himatanthus phagedaenicus	Brazil	Psicofilia	Lepidoptera	1	Nobrega 2009
1	Rauvolfioids	Plumerieae	Plumeriinae	Himatanthus phagedaenicus	Brazil	Sphingidae	Lepidoptera: Sphingidae	1	Nobrega 2009
1	Rauvolfioids	Plumerieae	Plumeriinae	Himatanthus phagedaenicus	Brazil	Psicofilia	Lepidoptera	1	Nobrega 2009
1	Rauvolfioids	Plumerieae	Plumeriinae	Plumeria rubra	Costa Rica	Agrius cingulatus	Lepidoptera: Sphingidae	2	Haber 1984
1	Rauvolfioids	Plumerieae	Plumeriinae	Plumeria rubra	Costa Rica	Amplyterus gannascus	Lepidoptera: Sphingidae	2	Haber 1984
1	Rauvolfioids	Plumerieae	Plumeriinae	Plumeria rubra	Costa Rica	Cocytius duponchel	Lepidoptera: Sphingidae	2	Haber 1984
1	Rauvolfioids	Plumerieae	Plumeriinae	Plumeria rubra	Costa Rica	Enyo lugubris	Lepidoptera: Sphingidae	2	Haber 1984
1	Rauvolfioids	Plumerieae	Plumeriinae	Plumeria rubra	Costa Rica	Erinnyis crameri	Lepidoptera: Sphingidae	2	Haber 1984
1	Rauvolfioids	Plumerieae	Plumeriinae	Plumeria rubra	Costa Rica	Erinnys ello	Lepidoptera: Sphingidae	2	Haber 1984
1	Rauvolfioids	Plumerieae	Plumeriinae	Plumeria rubra	Costa Rica	Erynnis oenotrus	Lepidoptera: Sphingidae	2	Haber 1984
1	Rauvolfioids	Plumerieae	Plumeriinae	Plumeria rubra	Costa Rica	Manduca dilucida	Lepidoptera: Sphingidae	2	Haber 1984
1	Rauvolfioids	Plumerieae	Plumeriinae	Plumeria rubra	Costa Rica	Manduca florestan	Lepidoptera: Sphingidae	2	Haber 1984
1	Rauvolfioids	Plumerieae	Plumeriinae	Plumeria rubra	Costa Rica	Manduca occulta	Lepidoptera: Sphingidae	2	Haber 1984
1	Rauvolfioids	Plumerieae	Plumeriinae	Plumeria rubra	Costa Rica	Manduca pellenia	Lepidoptera: Sphingidae	2	Haber 1984
1	Rauvolfioids	Plumerieae	Plumeriinae	Plumeria rubra	Costa Rica	Manduca rustica	Lepidoptera: Sphingidae	2	Haber 1984
1	Rauvolfioids	Plumerieae	Plumeriinae	Plumeria rubra	Costa Rica	Manduca sexta	Lepidoptera: Sphingidae	2	Haber 1984
1	Rauvolfioids	Plumerieae	Plumeriinae	Plumeria rubra	Costa Rica	Protambulyx strigilis	Lepidoptera: Sphingidae	2	Haber 1984
1	Rauvolfioids	Plumerieae	Plumeriinae	Plumeria rubra	Costa Rica	Sphinx merops	Lepidoptera: Sphingidae	2	Haber 1984
1	Rauvolfioids	Plumerieae	Plumeriinae	Plumeria rubra	Costa Rica	Xylophanes chiron	Lepidoptera: Sphingidae	2	Haber 1984
1	Rauvolfioids	Plumerieae	Plumeriinae	Plumeria rubra	Costa Rica	Xylophanes porcus	Lepidoptera: Sphingidae	2	Haber 1984
1	Rauvolfioids	Plumerieae	Plumeriinae	Plumeria rubra	Brazil	Sphingidae	Lepidoptera: Sphingidae	1	Aleixo 2013
1	Rauvolfioids	Plumerieae	Plumeriinae	Plumeria rubra	Brazil	Sphingidae	Lepidoptera: Sphingidae	1	Aleixo 2013
1	Rauvolfioids	Plumerieae	Thevetiinae	Cerbera manghas	Japan	Xylocopa amamensis	Hymenoptera: Apidae	4	Kato 2000
1	Rauvolfioids	Plumerieae	Thevetiinae	Cerbera manghas	Japan	Macroglossum corythus	Lepidoptera: Sphingidae	2	Kato 2000
1	Rauvolfioids	Plumerieae	Thevetiinae	Cerbera manghas	New Caledonia	Hawkmoth pollinated	Lepidoptera: Sphingidae	2	Kato & Kawakita 2004	Cerbesa manghas
1	Rauvolfioids	Plumerieae	Thevetiinae	Cerbera odollam	Indonesia	Xylocopa sp.	Hymenoptera: Apidae	3	Burck in Scotti 1911
1	Rauvolfioids	Plumerieae	Thevetiinae	Thevetia ahouai	Mexico	Eulaema polychromata	Hymenoptera: Apidae: Euglossini	2	Alvarado-Cárdenas Leonardo unpublished
1	Rauvolfioids	Plumerieae	Thevetiinae	Thevetia ahouai	Mexico	Euglossa sp.	Hymenoptera: Apidae: Euglossini	3	Alvarado-Cárdenas Leonardo unpublished
1	Rauvolfioids	Plumerieae	Thevetiinae	Thevetia bicornuta	Brazil	Hylocharis chrysura	Aves: Trochilidae	3	Araujo & Sazima 2003
1	Rauvolfioids	Plumerieae	Thevetiinae	Thevetia bicornuta	Brazil	Ceratina morrensis	Hymenoptera: Apidae	3	Boff et al. 2013
1	Rauvolfioids	Plumerieae	Thevetiinae	Thevetia bicornuta	Brazil	Bombus pauloensis	Hymenoptera: Apidae	3	Boff et al. 2013
1	Rauvolfioids	Plumerieae	Thevetiinae	Thevetia bicornuta	Brazil	Hylocharis chrysura	Aves: Trochilidae	3	Araujo and Sazima 2003
1	Rauvolfioids	Plumerieae	Thevetiinae	Thevetia ovata	Mexico	Green metallic bee	Hymenoptera: Apidae:	3	Alvarado-Cárdenas Leonardo unpublished	Cascabela ovata
1	Rauvolfioids	Plumerieae	Thevetiinae	Thevetia ovata	Mexico	Eulaema polychromata	Hymenoptera: Apidae: Euglossini	3	Alvarado-Cárdenas Leonardo unpublished	Cascabela ovata
1	Rauvolfioids	Plumerieae	Thevetiinae	Thevetia peruviana	Brazil	Eulaema cingulata	Hymenoptera: Apidae	3	Koschnitzke unpublished
1	Rauvolfioids	Plumerieae	Thevetiinae	Thevetia peruviana	Brazil	Eulaema nigrita	Hymenoptera: Apidae	3	Koschnitzke unpublished
1	Rauvolfioids	Plumerieae	Thevetiinae	Thevetia peruviana	Brazil	Euglossa sp.	Hymenoptera: Apidae	3	Koschnitzke unpublished
1	Rauvolfioids	Plumerieae	Thevetiinae	Thevetia peruviana	Brazil	Bombus pauloensis	Hymenoptera: Apidae: Bombini	3	Laurino et al. 2003
1	Rauvolfioids	Plumerieae	Thevetiinae	Thevetia peruviana	Brazil	Bombus pauloensis	Hymenoptera: Apidae: Bombini	3	Laurino et al. 2003
1	Rauvolfioids	Plumerieae	Thevetiinae	Thevetia peruviana	Brazil	based on a network	Hymenoptera:	3	Zotarelli et al. 2014	Cascabela thevetia
1	Rauvolfioids	Plumerieae	Thevetiinae	Thevetia peruviana	Brazil	Apis mellifera	Hymenoptera:	3	Knoll et al.1994
1	Rauvolfioids	Plumerieae	Thevetiinae	Thevetia peruviana	Brazil	Bombus pauloensis	Hymenoptera:	3	Knoll et al.1994
1	Rauvolfioids	Plumerieae	Thevetiinae	Thevetia peruviana	Brazil	Bombus morio	Hymenoptera:	3	Knoll et al.1994
1	Rauvolfioids	Plumerieae	Thevetiinae	Thevetia peruviana	Brazil	Nannotrigona testaceicornis	Hymenoptera:	3	Knoll et al.1994
1	Rauvolfioids	Plumerieae	Thevetiinae	Thevetia peruviana	Brazil	Tetragonisca angustula	Hymenoptera:	3	Knoll et al.1994
1	Rauvolfioids	Plumerieae	Thevetiinae	Thevetia peruviana	Brazil	Trigona spinipes	Hymenoptera:	3	Knoll et al.1994
1	Rauvolfioids	Plumerieae	Thevetiinae	Thevetia peruviana	Brazil	just inform the number of floral visitors	Lepdoptera:	3	Lemes et al. 2008
1	Rauvolfioids	Plumerieae	Thevetiinae	Thevetia peruviana	Brazil	based on a network	Hymenoptera:	3	Zotarelli et al. 2014
1	Rauvolfioids	Plumerieae	Thevetiinae	Thevetia peruviana	Brazil	Euglossa cordata	Hymenoptera:	2	López-Uribe et al. 2008
1	Rauvolfioids	Plumerieae	Thevetiinae	Thevetia peruviana	Brazil	Euglossa nigrita	Hymenoptera:	2	López-Uribe et al. 2008
1	Rauvolfioids	Plumerieae	Thevetiinae	Thevetia peruviana	Brazil	Euglossa violacens	Hymenoptera:	2	López-Uribe et al. 2008
1	Rauvolfioids	Plumerieae	Thevetiinae	Thevetia peruviana	Brazil	Euglossa smaragdina	Hymenoptera:	2	López-Uribe et al. 2008
1	Rauvolfioids	Plumerieae	Thevetiinae	Thevetia peruviana	Ecuador	Euglossa hemichlora	Hymenoptera: Apidae males & females	1	Dodson 1966
1	Rauvolfioids	Plumerieae	Thevetiinae	Thevetia peruviana	Ecuador	Euplusia surinamensis	Hymenoptera: Apidae males & females	1	Dodson 1966
1	Rauvolfioids	Plumerieae	Thevetiinae	Thevetia peruviana	Mexico	Xylocopa sp.	Hymenoptera: Apidae: Xylocopini	4	Alvarado-Cárdenas Leonardo unpublished	Cascabela thevetia
1	Rauvolfioids	Plumerieae	Thevetiinae	Thevetia peruviana	South America	Euglossa cordata	Hymenoptera: Apidae males & females	1	Dodson 1966
1	Rauvolfioids	Plumerieae	Thevetiinae	Thevetia peruviana	South America	Eulaema bomboides	Hymenoptera: Apidae males & females	1	Dodson 1966
1	Rauvolfioids	Plumerieae	Thevetiinae	Thevetia peruviana	South America	Eulaema polychroma	Hymenoptera: Apidae males & females	1	Dodson 1966
1	Rauvolfioids	Plumerieae	Thevetiinae	Thevetia peruviana	South America	Euplusia superba	Hymenoptera: Apidae females	1	Dodson 1966
1	Rauvolfioids	Plumerieae	Thevetiinae	Thevetia peruviana	Uganda	Chalcomitra senegalensis	Aves: Nectariniidae	3(4)A	Nuttman unpublished video footage
1	Rauvolfioids	Plumerieae	Thevetiinae	Thevetia peruviana	Brazil	Bees	Hymenoptera	3	Taura et al. 2007
1	Rauvolfioids	Plumerieae	Thevetiinae	Thevetia peruviana	Brazil	Bees	Hymenoptera	3	Taura et al. 2007
1	Rauvolfioids	Plumerieae	Thevetiinae	Thevetia peruviana	Ecuador/Peru	Eulaema cingulata	Hymenoptera: Apidae males & females	1	Dodson 1966
1	Rauvolfioids	Tabernaemontaneae	Tabernaemontaninae	Tabernaemontana alba	Brazil	Birds		3	Zanata 2014	Tabernaemontana amblyocarpa
1	Rauvolfioids	Tabernaemontaneae	Tabernaemontaninae	Tabernaemontana arborea	Costa Rica	Moths	Lepidoptera	2	Bawa et al.1985
1	Rauvolfioids	Tabernaemontaneae	Tabernaemontaninae	Tabernaemontana catharinensis	Brazil	Zoophily		1	Emerich 2009
1	Rauvolfioids	Tabernaemontaneae	Tabernaemontaninae	Tabernaemontana catharinensis	Brazil	Zoophily		1	Stupp 2012
1	Rauvolfioids	Tabernaemontaneae	Tabernaemontaninae	Tabernaemontana catharinensis	Brazil	Bees	Hymenoptera	3	Taura et al. 2007
1	Rauvolfioids	Tabernaemontaneae	Tabernaemontaninae	Tabernaemontana catharinensis	Brazil	Zoophily		1	Emerich 2009
1	Rauvolfioids	Tabernaemontaneae	Tabernaemontaninae	Tabernaemontana catharinensis	Brazil	Zoophily		1	Stupp 2012
1	Rauvolfioids	Tabernaemontaneae	Tabernaemontaninae	Tabernaemontana catharinensis	Brazil	Bees	Hymenoptera	3	Taura et al. 2007
1	Rauvolfioids	Tabernaemontaneae	Tabernaemontaninae	Tabernaemontana catharinensis	Brazil	Zoophily		1	Colonetti 2008
1	Rauvolfioids	Tabernaemontaneae	Tabernaemontaninae	Tabernaemontana catharinensis	Brazil	Zoophily		1	Plano de Manejo 2011
1	Rauvolfioids	Tabernaemontaneae	Tabernaemontaninae	Tabernaemontana catharinensis	Brazil	Zoophily		1	Oliveira 2008
1	Rauvolfioids	Tabernaemontaneae	Tabernaemontaninae	Tabernaemontana catharinensis	Brazil	Bees	Hymenoptera:	3	Taura, 1990	Peschiera australis
1	Rauvolfioids	Tabernaemontaneae	Tabernaemontaninae	Tabernaemontana catharinensis	Brazil	just inform the number of floral visitors	Hymenoptera:	3	Zotarelli et al. 2014	Peschiera australis
1	Rauvolfioids	Tabernaemontaneae	Tabernaemontaninae	Tabernaemontana catharinensis	Brazil	Zoophily		1	Oliveira 2008
1	Rauvolfioids	Tabernaemontaneae	Tabernaemontaninae	Tabernaemontana cymosa	Trinidad	Phaethornis guy	Aves: Trochilidae	3	Snow & Snow 1972	Tabernaemontana psychotrifolia
1	Rauvolfioids	Tabernaemontaneae	Tabernaemontaninae	Tabernaemontana cymosa	Trinidad	Phaethornis longuemareus	Aves: Trochilidae	3	Snow & Snow 1972	Tabernaemontana psychotrifolia
1	Rauvolfioids	Tabernaemontaneae	Tabernaemontaninae	Tabernaemontana cymosa	Trinidad	Chlorestes notata	Aves: Trochilidae	3	Snow and Snow 1972	Tabernaemontana psychotrifolia
1	Rauvolfioids	Tabernaemontaneae	Tabernaemontaninae	Tabernaemontana cymosa	Brazil	Birds		3	Zanata 2014
1	Rauvolfioids	Tabernaemontaneae	Tabernaemontaninae	Tabernaemontana divaricata	Brazil	Bees	Hymenoptera: Apoidea	1	Aleixo 2013	Tabernaemontana coronaria
1	Rauvolfioids	Tabernaemontaneae	Tabernaemontaninae	Tabernaemontana divaricata	Brazil	Bees	Hymenoptera: Apoidea	1	Aleixo 2013	Tabernaemontana coronaria
1	Rauvolfioids	Tabernaemontaneae	Tabernaemontaninae	Tabernaemontana divaricata	India	Udaspes folus	Lepidoptera: Hesperiidae	2A	Sawant 2018	Tabernaemontana coronaria
1	Rauvolfioids	Tabernaemontaneae	Tabernaemontaninae	Tabernaemontana divaricata	India	Pareronia hippia	Lepidoptera: Pieridae	2A	Sawant 2018	Tabernaemontana coronaria
1	Rauvolfioids	Tabernaemontaneae	Tabernaemontaninae	Tabernaemontana donnell-smithii	Costa Rica	Euglossa	Hymenoptera: Apidae	2	Bawa et al.1985	Stemmadenia donnell-smithii
1	Rauvolfioids	Tabernaemontaneae	Tabernaemontaninae	Tabernaemontana donnell-smithii	Costa Rica	Eulaema	Hymenoptera: Apidae	2	Bawa et al.1985	Stemmadenia donnell-smithii
1	Rauvolfioids	Tabernaemontaneae	Tabernaemontaninae	Tabernaemontana glabra	Costa Rica	Trigona fulviventris	Hymenoptera: Apidae	3	Heithaus 1979	Stemmadenia obovata var. mollis
1	Rauvolfioids	Tabernaemontaneae	Tabernaemontaninae	Tabernaemontana grandiflora	Colombia	Coereba flaveola columbiana	Aves: Coerebidae	2	Madrigal & Girón 1982
1	Rauvolfioids	Tabernaemontaneae	Tabernaemontaninae	Tabernaemontana grandiflora	Colombia	Decinea sp.	Lepidoptera: Hesperiidae	2	Madrigal & Girón 1982
1	Rauvolfioids	Tabernaemontaneae	Tabernaemontaninae	Tabernaemontana grandiflora	Colombia	Euglossa crossipundata	Hymenoptera: Apidae	2	Madrigal & Girón 1982
1	Rauvolfioids	Tabernaemontaneae	Tabernaemontaninae	Tabernaemontana grandiflora	Colombia	Euglossa deceptrix	Hymenoptera: Apidae	2	Madrigal & Girón 1982
1	Rauvolfioids	Tabernaemontaneae	Tabernaemontaninae	Tabernaemontana grandiflora	Colombia	Pericharis philates	Lepidoptera: Hesperiidae	2	Madrigal & Girón 1982
1	Rauvolfioids	Tabernaemontaneae	Tabernaemontaninae	Tabernaemontana heterophylla	Colombia	Phaethornis atrimentalis	Aves: Trochilidae	3	Rodriguez-Flores et al. 2012; Rodriguez-Flores unpublished
1	Rauvolfioids	Tabernaemontaneae	Tabernaemontaninae	Tabernaemontana heterophylla	Brazil	Birds		3	Zanata 2014
1	Rauvolfioids	Tabernaemontaneae	Tabernaemontaninae	Tabernaemontana hystrix	Brazil	Zoophily		1	Rebelo 2006	Peschiera fuchsiaefolia
1	Rauvolfioids	Tabernaemontaneae	Tabernaemontaninae	Tabernaemontana macrocalyx	Colombia	Phaethornis bourcieri	Aves: Trochilidae	3(2)	Rosero unpublished; Rosera & Sazima in prep.
1	Rauvolfioids	Tabernaemontaneae	Tabernaemontaninae	Tabernaemontana macrocalyx	Brazil	Birds		3	Zanata 2014
1	Rauvolfioids	Tabernaemontaneae	Tabernaemontaninae	Tabernaemontana persicariifolia	Mauritius	Chaetocnema	Coleoptera: Chrysomelidae	3	Kaiser 2006, Kaiser-Bunbury et al. 2009	Tabernaemontana persicarifolia
1	Rauvolfioids	Tabernaemontaneae	Tabernaemontaninae	Tabernaemontana persicariifolia	Mauritius	Technomyrmex albipes Smith	Hymenoptera: Formicidae	3B	Kaiser 2006, Kaiser-Bunbury et al. 2009	Tabernaemontana persicarifolia
1	Rauvolfioids	Tabernaemontaneae	Tabernaemontaninae	Tabernaemontana persicariifolia	Mauritius	unidentified	Lepidoptera: Lecithoceridae	3	Kaiser 2006, Kaiser-Bunbury et al. 2009	Tabernaemontana persicarifolia
1	Rauvolfioids	Tabernaemontaneae	Tabernaemontaninae	Tabernaemontana persicariifolia	Mauritius	Nacoleia sp.	Lepidoptera: Crambidae	3	Kaiser 2006, Kaiser-Bunbury et al. 2009	Tabernaemontana persicarifolia
1	Rauvolfioids	Tabernaemontaneae	Tabernaemontaninae	Tabernaemontana persicariifolia	Mauritius	Sarrothripinae sp.	Lepidoptera: Nolidae	3	Kaiser 2006, Kaiser-Bunbury et al. 2009	Tabernaemontana persicarifolia
1	Rauvolfioids	Tabernaemontaneae	Tabernaemontaninae	Tabernaemontana persicariifolia	Mauritius	Strictopterinae sp.	Lepidoptera: Noctuidae	3	Kaiser 2006, Kaiser-Bunbury et al. 2009	Tabernaemontana persicarifolia
1	Rauvolfioids	Tabernaemontaneae	Tabernaemontaninae	Tabernaemontana siphilitica	Colombia	Phaethornis bourcieri	Aves: Trochilidae	2	Rodriguez-Flores et al. 2012; Rodriguez-Flores unpublished
1	Rauvolfioids	Tabernaemontaneae	Tabernaemontaninae	Tabernaemontana siphilitica	Colombia	Phaethornis malaris	Aves: Trochilidae	2	Rodriguez-Flores et al. 2012; Rodriguez-Flores unpublished
1	Rauvolfioids	Tabernaemontaneae	Tabernaemontaninae	Tabernaemontana siphilitica	Brazil	Birds		3	Zanata 2014
1	Rauvolfioids	Tabernaemontaneae	Tabernaemontaninae	Tabernaemontana sp.	Brazil	Xylophanes ceratomioides	Lepidoptera: Sphingidae	2	Amorim 2012, Sazatornil et al. 2016	Stemmadenia sp.
1	Rauvolfioids	Tabernaemontaneae	Tabernaemontaninae	Tabernaemontana sp.	Brazil	Bees	Hymenoptera: Apidae	3	Boti 2001	Peschiera sp.
1	Rauvolfioids	Tabernaemontaneae	Tabernaemontaninae	Tabernaemontana sp.	Brazil	Wasp	Hymenoptera	3	Boti 2001	Peschiera sp.
1	Rauvolfioids	Tabernaemontaneae	Tabernaemontaninae	Tabernaemontana sp.	Brazil	Fly	Diptera	3	Boti 2001	Peschiera sp.
1	Rauvolfioids	Tabernaemontaneae	Tabernaemontaninae	Tabernaemontana ventricosa	South Africa	Telchinia cabira	Lepidoptera: Nymphalidae	3	Virtual Museum - Atlas of African Lepidoptera - http://vmus.adu.org.za/?vm=LepiMAP-560426
1	Rauvolfioids	Tabernaemontaneae	Tabernaemontaninae	Trachelospermum jasminoides	South Africa	Acraea horta	Lepidoptera: Nymphalidae	3A	Virtual Museum - Atlas of African Lepidoptera - http://vmus.adu.org.za/?vm=LepiMAP-582277
1	Rauvolfioids	Tabernaemontaneae	Tabernaemontaninae	Trachelospermum jasminoides	South Africa	Lampides boeticus	Lepidoptera: Lycaenidae	3A	Virtual Museum - Atlas of African Lepidoptera - http://vmus.adu.org.za/?vm=LepiMAP-550107
1	Rauvolfioids	Tabernaemontaneae	Tabernaemontaninae	Voacanga africana	Cameroon	Euchromia [Sphinx] eumolchus	Lepidoptera: Sphingidae	3	Winkler 1907
1	Rauvolfioids	Tabernaemontaneae	Tabernaemontaninae	Voacanga africana	Ivory Coast	Hypolimnas missippus	Lepidoptera: Nymphalidae	3	Albers & Van der Maesen 1994
1	Rauvolfioids	Tabernaemontaneae	Tabernaemontaninae	Voacanga africana	Ivory Coast	Apphocalcia iphis	Lepidoptera: Hesperiidae	3	Albers & Van der Maesen 1994
1	Rauvolfioids	Vinceae	Catharanthinae	Catharanthus roseus	Angola	Papilio demodocus demodocus	Lepidoptera: Papilionidae	2A	Virtual Museum - Atlas of African Lepidoptera - http://vmus.adu.org.za/?vm=LepiMAP-39184
1	Rauvolfioids	Vinceae	Catharanthinae	Catharanthus roseus	Botswana	Pinacopteryx eriphia eriphia	Lepidoptera: Pieridae	3A	Virtual Museum - Atlas of African Lepidoptera - http://vmus.adu.org.za/?vm=LepiMAP-27941
1	Rauvolfioids	Vinceae	Catharanthinae	Catharanthus roseus	Brazil	based on a network	Hymenoptera:	3	Zotarelli et al. 2014
1	Rauvolfioids	Vinceae	Catharanthinae	Catharanthus roseus	Brazil	Bees	Hymenoptera:	3	Taura and Laroca 2001
1	Rauvolfioids	Vinceae	Catharanthinae	Catharanthus roseus	Brazil	Bees	Hymenoptera:	3	Possamai et al. 2017
1	Rauvolfioids	Vinceae	Catharanthinae	Catharanthus roseus	Congo (DRC)	Papilio demodocus demodocus	Lepidoptera: Papilionidae	3A	Virtual Museum - Atlas of African Lepidoptera - http://vmus.adu.org.za/?vm=LepiMAP-551846
1	Rauvolfioids	Vinceae	Catharanthinae	Catharanthus roseus	Galapagos	Phoebis sennae	Lepidoptera: Pieridae	3A	McMullen 1993
1	Rauvolfioids	Vinceae	Catharanthinae	Catharanthus roseus	India	Udaspes folus	Lepidoptera: Hesperiidae	2A	Sawant 2018
1	Rauvolfioids	Vinceae	Catharanthinae	Catharanthus roseus	India	Papilio demoleus	Lepidoptera: Papilionidae	2A	Sawant 2018
1	Rauvolfioids	Vinceae	Catharanthinae	Catharanthus roseus	India	Delias eucharis	Lepidoptera: Pieridae	2A	Sawant 2018
1	Rauvolfioids	Vinceae	Catharanthinae	Catharanthus roseus	Ivory Coast	Papilio demodocus	Lepidoptera: Papilionidae	3A	Albers & Van der Maesen 1994
1	Rauvolfioids	Vinceae	Catharanthinae	Catharanthus roseus	Ivory Coast	Acraea egina	Lepidoptera: Nymphalidae	3A	Albers & Van der Maesen 1994
1	Rauvolfioids	Vinceae	Catharanthinae	Catharanthus roseus	Ivory Coast	Lepidoptera: Pieridae		3A	Albers & Van der Maesen 1994
1	Rauvolfioids	Vinceae	Catharanthinae	Catharanthus roseus	Ivory Coast	Anthrosephalus sp.		3A	Albers & Van der Maesen 1994
1	Rauvolfioids	Vinceae	Catharanthinae	Catharanthus roseus	Ivory Coast	Brachymeria sp.	Chalicididae	3A	Albers & Van der Maesen 1994
1	Rauvolfioids	Vinceae	Catharanthinae	Catharanthus roseus	Malawi	Papilio demodocus demodocus	Lepidoptera: Papilionidae	3A	Virtual Museum - Atlas of African Lepidoptera - http://vmus.adu.org.za/?vm=LepiMAP-582987
1	Rauvolfioids	Vinceae	Catharanthinae	Catharanthus roseus	Malawi	Papilio demodocus demodocus	Lepidoptera: Papilionidae	3A	Virtual Museum - Atlas of African Lepidoptera - http://vmus.adu.org.za/?vm=LepiMAP-552587
1	Rauvolfioids	Vinceae	Catharanthinae	Catharanthus roseus	Mozambique	Papilio dardanus cenea	Lepidoptera: Papilionidae	3A	Virtual Museum - Atlas of African Lepidoptera - http://vmus.adu.org.za/?vm=LepiMAP-567167
1	Rauvolfioids	Vinceae	Catharanthinae	Catharanthus roseus	Mozambique	Nepheronia argia	Lepidoptera: Pieridae	3A	Virtual Museum - Atlas of African Lepidoptera - http://vmus.adu.org.za/?vm=LepiMAP-567166
1	Rauvolfioids	Vinceae	Catharanthinae	Catharanthus roseus	Mozambique	Papilio dardanus cenea	Lepidoptera: Papilionidae	3A	Virtual Museum - Atlas of African Lepidoptera - http://vmus.adu.org.za/?vm=LepiMAP-567165
1	Rauvolfioids	Vinceae	Catharanthinae	Catharanthus roseus	Mozambique	Borbo sp.	Lepidoptera: Hesperiidae	3A	Virtual Museum - Atlas of African Lepidoptera - http://vmus.adu.org.za/?vm=LepiMAP-48719
1	Rauvolfioids	Vinceae	Catharanthinae	Catharanthus roseus	South Africa	Amauris albimaculata albimaculata	Lepidoptera: Nymphalidae	3A	Virtual Museum - Atlas of African Lepidoptera - http://vmus.adu.org.za/?vm=LepiMAP-581997
1	Rauvolfioids	Vinceae	Catharanthinae	Catharanthus roseus	South Africa	unidentified	Lepidoptera: Hesperiidae	3A	Virtual Museum - Atlas of African Lepidoptera - http://vmus.adu.org.za/?vm=LepiMAP-581458
1	Rauvolfioids	Vinceae	Catharanthinae	Catharanthus roseus	South Africa	Amauris echeria echeria	Lepidoptera: Nymphalidae	3A	Virtual Museum - Atlas of African Lepidoptera - http://vmus.adu.org.za/?vm=LepiMAP-580767
1	Rauvolfioids	Vinceae	Catharanthinae	Catharanthus roseus	South Africa	unidentified	Lepidoptera: Hesperiidae	2A	Virtual Museum - Atlas of African Lepidoptera - http://vmus.adu.org.za/?vm=LepiMAP-580764
1	Rauvolfioids	Vinceae	Catharanthinae	Catharanthus roseus	South Africa	Acraea oncaea	Lepidoptera: Nymphalidae	3A	Virtual Museum - Atlas of African Lepidoptera - http://vmus.adu.org.za/?vm=LepiMAP-580758
1	Rauvolfioids	Vinceae	Catharanthinae	Catharanthus roseus	South Africa	Papilio nireus lyaeus	Lepidoptera: Papilionidae	2A	Virtual Museum - Atlas of African Lepidoptera - http://vmus.adu.org.za/?vm=LepiMAP-580757
1	Rauvolfioids	Vinceae	Catharanthinae	Catharanthus roseus	South Africa	Mylothris agathina agathina	Lepidoptera: Pieridae	3A	Virtual Museum - Atlas of African Lepidoptera - http://vmus.adu.org.za/?vm=LepiMAP-580723
1	Rauvolfioids	Vinceae	Catharanthinae	Catharanthus roseus	South Africa	Colotis euippe omphale	Lepidoptera: Pieridae	2A	Virtual Museum - Atlas of African Lepidoptera - http://vmus.adu.org.za/?vm=LepiMAP-580051
1	Rauvolfioids	Vinceae	Catharanthinae	Catharanthus roseus	South Africa	Precis archesia archesia	Lepidoptera: Nymphalidae	3A	Virtual Museum - Atlas of African Lepidoptera - http://vmus.adu.org.za/?vm=LepiMAP-580039
1	Rauvolfioids	Vinceae	Catharanthinae	Catharanthus roseus	South Africa	Papilio constantinus constantinus	Lepidoptera: Papilionidae	3A	Virtual Museum - Atlas of African Lepidoptera - http://vmus.adu.org.za/?vm=LepiMAP-577229
1	Rauvolfioids	Vinceae	Catharanthinae	Catharanthus roseus	South Africa	Amauris albimaculata albimaculata	Lepidoptera: Nymphalidae	3A	Virtual Museum - Atlas of African Lepidoptera - http://vmus.adu.org.za/?vm=LepiMAP-574950
1	Rauvolfioids	Vinceae	Catharanthinae	Catharanthus roseus	South Africa	Dixeia pigea	Lepidoptera: Pieridae	3A	Virtual Museum - Atlas of African Lepidoptera - http://vmus.adu.org.za/?vm=LepiMAP-574933
1	Rauvolfioids	Vinceae	Catharanthinae	Catharanthus roseus	South Africa	Papilio demodocus demodocus	Lepidoptera: Papilionidae	3A	Virtual Museum - Atlas of African Lepidoptera - http://vmus.adu.org.za/?vm=LepiMAP-574913
1	Rauvolfioids	Vinceae	Catharanthinae	Catharanthus roseus	South Africa	Amauris albimaculata albimaculata	Lepidoptera: Nymphalidae	3A	Virtual Museum - Atlas of African Lepidoptera - http://vmus.adu.org.za/?vm=LepiMAP-574876
1	Rauvolfioids	Vinceae	Catharanthinae	Catharanthus roseus	South Africa	Papilio demodocus demodocus	Lepidoptera: Papilionidae	3A	Virtual Museum - Atlas of African Lepidoptera - http://vmus.adu.org.za/?vm=LepiMAP-574830
1	Rauvolfioids	Vinceae	Catharanthinae	Catharanthus roseus	South Africa	Gegenes pumilio gambica	Lepidoptera: Hesperiidae	3A	Virtual Museum - Atlas of African Lepidoptera - http://vmus.adu.org.za/?vm=LepiMAP-573967
1	Rauvolfioids	Vinceae	Catharanthinae	Catharanthus roseus	South Africa	Papilio dardanus cenea	Lepidoptera: Papilionidae	2A	Virtual Museum - Atlas of African Lepidoptera - http://vmus.adu.org.za/?vm=LepiMAP-573961
1	Rauvolfioids	Vinceae	Catharanthinae	Catharanthus roseus	South Africa	Mylothris agathina agathina	Lepidoptera: Pieridae	3A	Virtual Museum - Atlas of African Lepidoptera - http://vmus.adu.org.za/?vm=LepiMAP-573397
1	Rauvolfioids	Vinceae	Catharanthinae	Catharanthus roseus	South Africa	Gegenes niso niso	Lepidoptera: Hesperiidae	3A	Virtual Museum - Atlas of African Lepidoptera - http://vmus.adu.org.za/?vm=LepiMAP-573170
1	Rauvolfioids	Vinceae	Catharanthinae	Catharanthus roseus	South Africa	unidentified	Lepidoptera: Hesperiidae	3A	Virtual Museum - Atlas of African Lepidoptera - http://vmus.adu.org.za/?vm=LepiMAP-571922
1	Rauvolfioids	Vinceae	Catharanthinae	Catharanthus roseus	South Africa	Telchinia encedon encedon	Lepidoptera: Nymphalidae	2A	Virtual Museum - Atlas of African Lepidoptera - http://vmus.adu.org.za/?vm=LepiMAP-571792
1	Rauvolfioids	Vinceae	Catharanthinae	Catharanthus roseus	South Africa	Papilio demodocus demodocus	Lepidoptera: Papilionidae	3A	Virtual Museum - Atlas of African Lepidoptera - http://vmus.adu.org.za/?vm=LepiMAP-570257
1	Rauvolfioids	Vinceae	Catharanthinae	Catharanthus roseus	South Africa	Eronia cleodora	Lepidoptera: Pieridae	3A	Virtual Museum - Atlas of African Lepidoptera - http://vmus.adu.org.za/?vm=LepiMAP-569805
1	Rauvolfioids	Vinceae	Catharanthinae	Catharanthus roseus	South Africa	Acraea oncaea	Lepidoptera: Nymphalidae	3A	Virtual Museum - Atlas of African Lepidoptera - http://vmus.adu.org.za/?vm=LepiMAP-568565
1	Rauvolfioids	Vinceae	Catharanthinae	Catharanthus roseus	South Africa	Papilio demodocus demodocus	Lepidoptera: Papilionidae	2A	Virtual Museum - Atlas of African Lepidoptera - http://vmus.adu.org.za/?vm=LepiMAP-567746
1	Rauvolfioids	Vinceae	Catharanthinae	Catharanthus roseus	South Africa	Papilio nireus lyaeus	Lepidoptera: Papilionidae	3A	Virtual Museum - Atlas of African Lepidoptera - http://vmus.adu.org.za/?vm=LepiMAP-567319
1	Rauvolfioids	Vinceae	Catharanthinae	Catharanthus roseus	South Africa	Eronia cleodora	Lepidoptera: Pieridae	3A	Virtual Museum - Atlas of African Lepidoptera - http://vmus.adu.org.za/?vm=LepiMAP-567314
1	Rauvolfioids	Vinceae	Catharanthinae	Catharanthus roseus	South Africa	Papilio dardanus cenea	Lepidoptera: Papilionidae	2A	Virtual Museum - Atlas of African Lepidoptera - http://vmus.adu.org.za/?vm=LepiMAP-567296
1	Rauvolfioids	Vinceae	Catharanthinae	Catharanthus roseus	South Africa	Telchinia esebria	Lepidoptera: Nymphalidae	3A	Virtual Museum - Atlas of African Lepidoptera - http://vmus.adu.org.za/?vm=LepiMAP-567294
1	Rauvolfioids	Vinceae	Catharanthinae	Catharanthus roseus	South Africa	Papilio demodocus demodocus	Lepidoptera: Papilionidae	2A	Virtual Museum - Atlas of African Lepidoptera - http://vmus.adu.org.za/?vm=LepiMAP-567193
1	Rauvolfioids	Vinceae	Catharanthinae	Catharanthus roseus	South Africa	Papilio demodocus demodocus	Lepidoptera: Papilionidae	3A	Virtual Museum - Atlas of African Lepidoptera - http://vmus.adu.org.za/?vm=LepiMAP-566505
1	Rauvolfioids	Vinceae	Catharanthinae	Catharanthus roseus	South Africa	Papilio demodocus demodocus	Lepidoptera: Papilionidae	2A	Virtual Museum - Atlas of African Lepidoptera - http://vmus.adu.org.za/?vm=LepiMAP-564537
1	Rauvolfioids	Vinceae	Catharanthinae	Catharanthus roseus	South Africa	Hypolycaena philippus philippus	Lepidoptera: Lycaenidae	3A	Virtual Museum - Atlas of African Lepidoptera - http://vmus.adu.org.za/?vm=LepiMAP-564506
1	Rauvolfioids	Vinceae	Catharanthinae	Catharanthus roseus	South Africa	Papilio demodocus demodocus	Lepidoptera: Papilionidae	2A	Virtual Museum - Atlas of African Lepidoptera - http://vmus.adu.org.za/?vm=LepiMAP-564470
1	Rauvolfioids	Vinceae	Catharanthinae	Catharanthus roseus	South Africa	Catopsilia florella	Lepidoptera: Pieridae	3A	Virtual Museum - Atlas of African Lepidoptera - http://vmus.adu.org.za/?vm=LepiMAP-563045
1	Rauvolfioids	Vinceae	Catharanthinae	Catharanthus roseus	South Africa	Borbo sp.	Lepidoptera: Hesperiidae	2A	Virtual Museum - Atlas of African Lepidoptera - http://vmus.adu.org.za/?vm=LepiMAP-562297
1	Rauvolfioids	Vinceae	Catharanthinae	Catharanthus roseus	South Africa	Papilio nireus lyaeus	Lepidoptera: Papilionidae	3A	Virtual Museum - Atlas of African Lepidoptera - http://vmus.adu.org.za/?vm=LepiMAP-561861
1	Rauvolfioids	Vinceae	Catharanthinae	Catharanthus roseus	South Africa	Papilio demodocus demodocus	Lepidoptera: Papilionidae	3A	Virtual Museum - Atlas of African Lepidoptera - http://vmus.adu.org.za/?vm=LepiMAP-561525
1	Rauvolfioids	Vinceae	Catharanthinae	Catharanthus roseus	South Africa	Papilio demodocus demodocus	Lepidoptera: Papilionidae	3A	Virtual Museum - Atlas of African Lepidoptera - http://vmus.adu.org.za/?vm=LepiMAP-561235
1	Rauvolfioids	Vinceae	Catharanthinae	Catharanthus roseus	South Africa	Eronia cleodora	Lepidoptera: Pieridae	3A	Virtual Museum - Atlas of African Lepidoptera - http://vmus.adu.org.za/?vm=LepiMAP-556955
1	Rauvolfioids	Vinceae	Catharanthinae	Catharanthus roseus	South Africa	Papilio nireus lyaeus	Lepidoptera: Papilionidae	3A	Virtual Museum - Atlas of African Lepidoptera - http://vmus.adu.org.za/?vm=LepiMAP-556947
1	Rauvolfioids	Vinceae	Catharanthinae	Catharanthus roseus	South Africa	Papilio demodocus demodocus	Lepidoptera: Papilionidae	3A	Virtual Museum - Atlas of African Lepidoptera - http://vmus.adu.org.za/?vm=LepiMAP-552822
1	Rauvolfioids	Vinceae	Catharanthinae	Catharanthus roseus	South Africa	Papilio demodocus demodocus	Lepidoptera: Papilionidae	3A	Virtual Museum - Atlas of African Lepidoptera - http://vmus.adu.org.za/?vm=LepiMAP-551397
1	Rauvolfioids	Vinceae	Catharanthinae	Catharanthus roseus	South Africa	Borbo fatuellus fatuellus	Lepidoptera: Hesperiidae	2A	Virtual Museum - Atlas of African Lepidoptera - http://vmus.adu.org.za/?vm=LepiMAP-550154
1	Rauvolfioids	Vinceae	Catharanthinae	Catharanthus roseus	South Africa	Colotis erone	Lepidoptera: Pieridae	3A	Virtual Museum - Atlas of African Lepidoptera - http://vmus.adu.org.za/?vm=LepiMAP-549648
1	Rauvolfioids	Vinceae	Catharanthinae	Catharanthus roseus	South Africa	Virachola antalus	Lepidoptera: Lycaenidae	3A	Virtual Museum - Atlas of African Lepidoptera - http://vmus.adu.org.za/?vm=LepiMAP-547935
1	Rauvolfioids	Vinceae	Catharanthinae	Catharanthus roseus	South Africa	Papilio dardanus cenea	Lepidoptera: Papilionidae	3A	Virtual Museum - Atlas of African Lepidoptera - http://vmus.adu.org.za/?vm=LepiMAP-49387
1	Rauvolfioids	Vinceae	Catharanthinae	Catharanthus roseus	South Africa	Borbo fatuellus fatuellus	Lepidoptera: Hesperiidae	3A	Virtual Museum - Atlas of African Lepidoptera - http://vmus.adu.org.za/?vm=LepiMAP-49353
1	Rauvolfioids	Vinceae	Catharanthinae	Catharanthus roseus	South Africa	Tagiades flesus	Lepidoptera: Hesperiidae	3A	Virtual Museum - Atlas of African Lepidoptera - http://vmus.adu.org.za/?vm=LepiMAP-49138
1	Rauvolfioids	Vinceae	Catharanthinae	Catharanthus roseus	South Africa	Papilio demodocus demodocus	Lepidoptera: Papilionidae	3A	Virtual Museum - Atlas of African Lepidoptera - http://vmus.adu.org.za/?vm=LepiMAP-48973
1	Rauvolfioids	Vinceae	Catharanthinae	Catharanthus roseus	South Africa	Vanessa cardui	Lepidoptera: Nymphalidae	3A	Virtual Museum - Atlas of African Lepidoptera - http://vmus.adu.org.za/?vm=LepiMAP-48638
1	Rauvolfioids	Vinceae	Catharanthinae	Catharanthus roseus	South Africa	Acleros mackenii mackenii	Lepidoptera: Hesperiidae	3A	Virtual Museum - Atlas of African Lepidoptera - http://vmus.adu.org.za/?vm=LepiMAP-47862
1	Rauvolfioids	Vinceae	Catharanthinae	Catharanthus roseus	South Africa	Nepheronia thalassina sinalata	Lepidoptera: Pieridae	3A	Virtual Museum - Atlas of African Lepidoptera - http://vmus.adu.org.za/?vm=LepiMAP-47416
1	Rauvolfioids	Vinceae	Catharanthinae	Catharanthus roseus	South Africa	Borbo fatuellus fatuellus	Lepidoptera: Hesperiidae	3A	Virtual Museum - Atlas of African Lepidoptera - http://vmus.adu.org.za/?vm=LepiMAP-47415
1	Rauvolfioids	Vinceae	Catharanthinae	Catharanthus roseus	South Africa	Borbo fatuellus fatuellus	Lepidoptera: Hesperiidae	3A	Virtual Museum - Atlas of African Lepidoptera - http://vmus.adu.org.za/?vm=LepiMAP-47413
1	Rauvolfioids	Vinceae	Catharanthinae	Catharanthus roseus	South Africa	Nepheronia thalassina sinalata	Lepidoptera: Pieridae	2A	Virtual Museum - Atlas of African Lepidoptera - http://vmus.adu.org.za/?vm=LepiMAP-47411
1	Rauvolfioids	Vinceae	Catharanthinae	Catharanthus roseus	South Africa	Nepheronia thalassina sinalata	Lepidoptera: Pieridae	2A	Virtual Museum - Atlas of African Lepidoptera - http://vmus.adu.org.za/?vm=LepiMAP-47407
1	Rauvolfioids	Vinceae	Catharanthinae	Catharanthus roseus	South Africa	Nepheronia thalassina sinalata	Lepidoptera: Pieridae	3A	Virtual Museum - Atlas of African Lepidoptera - http://vmus.adu.org.za/?vm=LepiMAP-47406
1	Rauvolfioids	Vinceae	Catharanthinae	Catharanthus roseus	South Africa	Catopsilia florella	Lepidoptera: Pieridae	3A	Virtual Museum - Atlas of African Lepidoptera - http://vmus.adu.org.za/?vm=LepiMAP-42935
1	Rauvolfioids	Vinceae	Catharanthinae	Catharanthus roseus	South Africa	Afrodryas leda	Lepidoptera: Pieridae	2A	Virtual Museum - Atlas of African Lepidoptera - http://vmus.adu.org.za/?vm=LepiMAP-42592
1	Rauvolfioids	Vinceae	Catharanthinae	Catharanthus roseus	South Africa	Acleros mackenii mackenii	Lepidoptera: Hesperiidae	3A	Virtual Museum - Atlas of African Lepidoptera - http://vmus.adu.org.za/?vm=LepiMAP-41667
1	Rauvolfioids	Vinceae	Catharanthinae	Catharanthus roseus	South Africa	Afrodryas leda	Lepidoptera: Pieridae	3A	Virtual Museum - Atlas of African Lepidoptera - http://vmus.adu.org.za/?vm=LepiMAP-41603
1	Rauvolfioids	Vinceae	Catharanthinae	Catharanthus roseus	South Africa	Papilio demodocus demodocus	Lepidoptera: Papilionidae	3A	Virtual Museum - Atlas of African Lepidoptera - http://vmus.adu.org.za/?vm=LepiMAP-41284
1	Rauvolfioids	Vinceae	Catharanthinae	Catharanthus roseus	South Africa	Papilio demodocus demodocus	Lepidoptera: Papilionidae	3A	Virtual Museum - Atlas of African Lepidoptera - http://vmus.adu.org.za/?vm=LepiMAP-40188
1	Rauvolfioids	Vinceae	Catharanthinae	Catharanthus roseus	South Africa	Eronia cleodora	Lepidoptera: Pieridae	2A	Virtual Museum - Atlas of African Lepidoptera - http://vmus.adu.org.za/?vm=LepiMAP-39770
1	Rauvolfioids	Vinceae	Catharanthinae	Catharanthus roseus	South Africa	Mylothris agathina agathina	Lepidoptera: Pieridae	2A	Virtual Museum - Atlas of African Lepidoptera - http://vmus.adu.org.za/?vm=LepiMAP-35998
1	Rauvolfioids	Vinceae	Catharanthinae	Catharanthus roseus	South Africa	Afrodryas leda	Lepidoptera: Pieridae	3A	Virtual Museum - Atlas of African Lepidoptera - http://vmus.adu.org.za/?vm=LepiMAP-33448
1	Rauvolfioids	Vinceae	Catharanthinae	Catharanthus roseus	South Africa	Celaenorrhinus mokeezi mokeezi	Lepidoptera: Hesperiidae	2A	Virtual Museum - Atlas of African Lepidoptera - http://vmus.adu.org.za/?vm=LepiMAP-28528
1	Rauvolfioids	Vinceae	Catharanthinae	Catharanthus roseus	South Africa	unidentified	Lepidoptera: Hesperiidae	2A	Virtual Museum - Atlas of African Lepidoptera - http://vmus.adu.org.za/?vm=LepiMAP-26619
1	Rauvolfioids	Vinceae	Catharanthinae	Catharanthus roseus	South Africa	Kedestes callicles	Lepidoptera: Hesperiidae	3A	Virtual Museum - Atlas of African Lepidoptera - http://vmus.adu.org.za/?vm=LepiMAP-26616
1	Rauvolfioids	Vinceae	Catharanthinae	Catharanthus roseus	South Africa	Papilio demodocus demodocus	Lepidoptera: Papilionidae	3A	Virtual Museum - Atlas of African Lepidoptera - http://vmus.adu.org.za/?vm=LepiMAP-21728
1	Rauvolfioids	Vinceae	Catharanthinae	Catharanthus roseus	South Africa	Catopsilia florella	Lepidoptera: Pieridae	3A	Virtual Museum - Atlas of African Lepidoptera - http://vmus.adu.org.za/?vm=LepiMAP-21599
1	Rauvolfioids	Vinceae	Catharanthinae	Catharanthus roseus	South Africa	Borbo borbonica borbonica	Lepidoptera: Hesperiidae	3A	Virtual Museum - Atlas of African Lepidoptera - http://vmus.adu.org.za/?vm=LepiMAP-21598
1	Rauvolfioids	Vinceae	Catharanthinae	Catharanthus roseus	Tanzania	Papilio nireus lyaeus	Lepidoptera: Papilionidae	3A	Virtual Museum - Atlas of African Lepidoptera - http://vmus.adu.org.za/?vm=LepiMAP-581554
1	Rauvolfioids	Vinceae	Catharanthinae	Catharanthus roseus	Tanzania	Papilio demodocus demodocus	Lepidoptera: Papilionidae	3A	Virtual Museum - Atlas of African Lepidoptera - http://vmus.adu.org.za/?vm=LepiMAP-581501
1	Rauvolfioids	Vinceae	Catharanthinae	Catharanthus roseus	Tanzania	unidentified	Lepidoptera: Hesperiidae	3A	Virtual Museum - Atlas of African Lepidoptera - http://vmus.adu.org.za/?vm=LepiMAP-573054
1	Rauvolfioids	Vinceae	Catharanthinae	Catharanthus roseus	Zambia	Papilio demodocus demodocus	Lepidoptera: Papilionidae	3A	Virtual Museum - Atlas of African Lepidoptera - http://vmus.adu.org.za/?vm=LepiMAP-552356
1	Rauvolfioids	Vinceae	Catharanthinae	Catharanthus roseus	Brazil	Bees	Hymenoptera: Apoidea	1	Aleixo 2013
1	Rauvolfioids	Vinceae	Catharanthinae	Catharanthus roseus	Brazil	Partamona ferreirai	Hymenoptera: Apidae: Meliponini	3A	Cantuária 2010
1	Rauvolfioids	Vinceae	Catharanthinae	Catharanthus roseus	Brazil	Trigona fulviventris	Hymenoptera: Apidae: Meliponini	3A	Cantuária 2010
1	Rauvolfioids	Vinceae	Catharanthinae	Catharanthus roseus	Brazil	Bees	Hymenoptera: Apoidea	1A	Aleixo 2013
1	Rauvolfioids	Vinceae	Catharanthinae	Catharanthus roseus	Brazil	Partamona ferreirai	Hymenoptera: Apidae: Meliponini	3A	Cantuária 2010
1	Rauvolfioids	Vinceae	Catharanthinae	Catharanthus roseus	Brazil	Trigona fulviventris	Hymenoptera: Apidae: Meliponini	3A	Cantuária 2010
1	Rauvolfioids	Vinceae	Catharanthinae	Catharanthus roseus	Brazil	Bees	Hymenoptera: Apidae	3A	Taura & Laroca 2001
1	Rauvolfioids	Vinceae	Rauvolfiinae	Rauvolfia grandiflora	Brazil	Exaerete smaragdina	Hymenoptera: Apidae	2	Lopes & Machado 1999
1	Rauvolfioids	Vinceae	Rauvolfiinae	Rauvolfia grandiflora	Brazil	Melipona seminigra	Hymenoptera:	2	Absy et al.1980
1	Rauvolfioids	Vinceae	Rauvolfiinae	Rauvolfia sellowii	Brazil	Apis mellifera	Hymenoptera: Apidae	2	Koch, Bittrich & Kinoshita 2002
1	Rauvolfioids	Vinceae	Rauvolfiinae	Rauvolfia sellowii	Brazil	Ornidia obesa	Diptera: Syrphidae	2	Koch, Bittrich & Kinoshita 2002
1	Rauvolfioids	Vinceae	Rauvolfiinae	Rauvolfia sellowii	Brazil	Vehilius inca	Lepidoptera: Hesperiidae	2	Koch, Bittrich & Kinoshita 2002
1	Rauvolfioids	Vinceae	Rauvolfiinae	Rauvolfia sellowii	Brazil	Lepidoptera: Pyrolidae		2	Koch, Bittrich & Kinoshita 2002
1	Rauvolfioids	Vinceae	Rauvolfiinae	Rauvolfia semperflorens var. semperflorens	New Caledonia	Bee pollinated	Hymenoptera: Apoidea	2	Kato & Kawakita 2004
1	Rauvolfioids	Vinceae	Rauvolfiinae	Rauvolfia semperflorens var. semperflorens	New Caledonia	Apis mellifera	Hymenoptera: Apidae	2B	Kato & Kawakita 2004
1	Rauvolfioids	Vinceae	Rauvolfiinae	Rauvolfia serpentina	India	Papilio demoleus	Lepidoptera: Papilionidae	2	Wadhwa & Sihag 2012
1	Rauvolfioids	Vinceae	Rauvolfiinae	Rauvolfia serpentina	India	Papilio polytes	Lepidoptera: Papilionidae	2	Wadhwa & Sihag 2012
1	Rauvolfioids	Vinceae	Rauvolfiinae	Rauvolfia serpentina	India	Danais chrysippus	Lepidoptera: Danaidae	2	Wadhwa & Sihag 2012
1	Rauvolfioids	Vinceae	Rauvolfiinae	Rauvolfia serpentina	India	Danais aglea creamer	Lepidoptera: Danaidae	2	Wadhwa & Sihag 2012
1	Rauvolfioids	Vinceae	Rauvolfiinae	Rauvolfia serpentina	India	Pieris brassicae	Lepidoptera: Pieridae	2	Wadhwa & Sihag 2012
1	Rauvolfioids	Vinceae	Rauvolfiinae	Rauvolfia serpentina	India	Pieris rapae	Lepidoptera: Pieridae	2	Wadhwa & Sihag 2012
1	Rauvolfioids	Vinceae	Rauvolfiinae	Rauvolfia serpentina	India	Eurema hecabe	Lepidoptera: Pieridae	2	Wadhwa & Sihag 2012
1	Rauvolfioids	Vinceae	Rauvolfiinae	Rauvolfia serpentina	India	Pelopidas mathius	Lepidoptera: Hesperiidae	2	Wadhwa & Sihag 2012
1	Rauvolfioids	Vinceae	Rauvolfiinae	Rauvolfia serpentina	India	Apis dorsata	Hymenoptera: Apidae	4	Wadhwa & Sihag 2012
1	Rauvolfioids	Vinceae	Rauvolfiinae	Rauvolfia serpentina	India	Apis mellifera	Hymenoptera: Apidae	4	Wadhwa & Sihag 2012
1	Rauvolfioids	Vinceae	Rauvolfiinae	Rauvolfia serpentina	India	Apis florea	Hymenoptera: Apidae	4	Wadhwa & Sihag 2012
1	Rauvolfioids	Vinceae	Rauvolfiinae	Rauvolfia serpentina	India	Xylocopa fenestrata	Hymenoptera: Apidae	1	Wadhwa & Sihag 2012
1	Rauvolfioids	Vinceae	Rauvolfiinae	Rauvolfia serpentina	India	Xylocopa pubescens	Hymenoptera: Apidae	1	Wadhwa & Sihag 2012
1	Rauvolfioids	Vinceae	Rauvolfiinae	Rauvolfia serpentina	India	Xylocopa sp.	Hymenoptera: Apidae	1	Wadhwa & Sihag 2012
1	Rauvolfioids	Vinceae	Rauvolfiinae	Rauvolfia serpentina	India	Mellisodes sp.	Hymenoptera: Anthophoridae	1	Wadhwa & Sihag 2012
1	Rauvolfioids	Vinceae	Rauvolfiinae	Rauvolfia serpentina	India	Pithitis smargdula	Hymenoptera: Anthophoridae	4	Wadhwa & Sihag 2012
1	Rauvolfioids	Vinceae	Rauvolfiinae	Rauvolfia serpentina	India	Megachile bicolor	Hymenoptera: Megachilidae	1	Wadhwa & Sihag 2012
1	Rauvolfioids	Vinceae	Rauvolfiinae	Rauvolfia serpentina	India	Megachile sp.	Hymenoptera: Megachilidae	1	Wadhwa & Sihag 2012
1	Rauvolfioids	Vinceae	Rauvolfiinae	Rauvolfia serpentina	India	Polistes hebraeus	Hymenoptera: Vespidae	4	Wadhwa & Sihag 2012
1	Rauvolfioids	Vinceae	Rauvolfiinae	Rauvolfia sp.	Brazil	Birds		3	Zanata 2014
1	Rauvolfioids	Vinceae	Ochrosiinae	Ochrosia oppositifolia	unknown	unidentified	Mammalia: Pteropodidae	4	Marshall 1985, Fleming et al. 2009	Cerbera oppositifolia
1	Rauvolfioids	Vinceae	Vincinae	Vinca major	Germany	Bombus agrorum	Hymenoptera: Apidae	3	Müller 1883
1	Rauvolfioids	Vinceae	Vincinae	Vinca major	Germany	Bombus hortorum	Hymenoptera: Apidae	3	Knuth 1899
1	Rauvolfioids	Vinceae	Vincinae	Vinca major	Germany	Bombus argillaceus	Hymenoptera: Apidae	3	Knuth 1899
1	Rauvolfioids	Vinceae	Vincinae	Vinca major	Germany	Bombus terrestris	Hymenoptera: Apidae	3	Knuth 1899
1	Rauvolfioids	Vinceae	Vincinae	Vinca major	Germany	Eucera clypeata	Hymenoptera: Apidae	3	Knuth 1899
1	Rauvolfioids	Vinceae	Vincinae	Vinca major	Germany	Eucera longicornis	Hymenoptera: Apidae	3	Knuth 1899
1	Rauvolfioids	Vinceae	Vincinae	Vinca major	Germany	Podalirius acervorum	Hymenoptera: Apidae	3	Knuth 1899
1	Rauvolfioids	Vinceae	Vincinae	Vinca major	Germany	Podalirius crinipes	Hymenoptera: Apidae	3	Knuth 1899
1	Rauvolfioids	Vinceae	Vincinae	Vinca major	Germany	Bassus laetatorius	Hymenoptera: Ichneumonidae	3	Knuth 1899
1	Rauvolfioids	Vinceae	Vincinae	Vinca major	Italy	Macroglossa stellatarum	Lepidoptera: Sphingidae	2	Pandiani in Scotti 1911
1	Rauvolfioids	Vinceae	Vincinae	Vinca major	Italy	Bombus pascuorum	Hymenoptera: Apidae	3	Pandiani in Scotti 1911
1	Rauvolfioids	Vinceae	Vincinae	Vinca major	Italy	Bombus terrestris	Hymenoptera: Apidae	3	Pandiani in Scotti 1911
1	Rauvolfioids	Vinceae	Vincinae	Vinca major	Italy	Podalirius acervorum	Hymenoptera: Apidae	3	Pandiani in Scotti 1911
1	Rauvolfioids	Vinceae	Vincinae	Vinca minor	Germany	Anthophora pilipes	Hymenoptera: Apidae	3	Müller 1883
1	Rauvolfioids	Vinceae	Vincinae	Vinca minor	Germany	Bombus agrorum	Hymenoptera: Apidae	3	Müller 1883
1	Rauvolfioids	Vinceae	Vincinae	Vinca minor	Germany	Bombus hortorum	Hymenoptera: Apidae	3	Müller 1883
1	Rauvolfioids	Vinceae	Vincinae	Vinca minor	Germany	Bombus lapidarius	Hymenoptera: Apidae	3	Müller 1883
1	Rauvolfioids	Vinceae	Vincinae	Vinca minor	Germany	Bombus terrestris	Hymenoptera: Apidae	3	Müller 1883
1	Rauvolfioids	Vinceae	Vincinae	Vinca minor	Germany	Bombus vestalis	Hymenoptera: Apidae	3	Müller 1883
1	Rauvolfioids	Vinceae	Vincinae	Vinca minor	Germany	Bombylius discolor	Diptera: Bombyliidae	3	Müller 1883
1	Rauvolfioids	Vinceae	Vincinae	Vinca minor	Germany	Bombylius major	Diptera: Bombyliidae	3	Müller 1883
1	Rauvolfioids	Vinceae	Vincinae	Vinca minor	Germany	Osmia rufa	Hymenoptera: Megachilidae	3	Müller 1883
1	Rauvolfioids	Vinceae	Vincinae	Vinca minor	Germany	Thrips spp.	Thysanoptera	3	Müller 1883
1	Rauvolfioids	Vinceae	Vincinae	Vinca minor	Germany	Osmia rufa	Hymenoptera: Megachilidae	3	Knuth 1899
1	Rauvolfioids	Vinceae	Vincinae	Vinca minor	Germany	Podalirius acervorum	Hymenoptera: Apidae	3	Knuth 1899
1	Rauvolfioids	Vinceae	Vincinae	Vinca minor	Germany	Anthrena deceptoria	Hymenoptera: Apoidea	3	Knuth 1899
1	Rauvolfioids	Vinceae	Vincinae	Vinca minor	Germany	Apis mellifera	Hymenoptera: Apidae	?	Schick 1980, 1982
1	Rauvolfioids	Willughbeieae	Lacmelleinae	Couma utilis	Brazil	Dione juno juno	Lepidoptera: Heliconiidae	2	Falcão & Lleras 1981
1	Rauvolfioids	Willughbeieae	Lacmelleinae	Couma utilis	Brazil	Eulaema mocsaryi	Hymenoptera: Apidae	2	Falcão & Lleras 1981
1	Rauvolfioids	Willughbeieae	Lacmelleinae	Couma utilis	Brazil	Eulaema nigrita	Hymenoptera: Apidae	2	Falcão & Lleras 1981
1	Rauvolfioids	Willughbeieae	Lacmelleinae	Couma utilis	Brazil	Epicharis sp.	Hymenoptera: Apidae	2	Falcão & Lleras 1981
1	Rauvolfioids	Willughbeieae	Lacmelleinae	Couma utilis	Brazil	Tetrapedia sp.	Hymenoptera: Apidae	2	Falcão & Lleras 1981
1	Rauvolfioids	Willughbeieae	Lacmelleinae	Couma utilis	Brazil	Xylocopa frontalis	Hymenoptera: Apidae	2	Falcão & Lleras 1981
1	Rauvolfioids	Willughbeieae	Lacmelleinae	Couma utilis	Brazil	Plebeia sp	Hymenoptera: Apidae: Meliponini	2	Rech 2010
1	Rauvolfioids	Willughbeieae	Lacmelleinae	Couma utilis	Brazil	Trigona	Hymenoptera: Apidae: Meliponini	2	Rech 2010
1	Rauvolfioids	Willughbeieae	Lacmelleinae	Hancornia speciosa	Brazil	Hyles euphorbiarum	Lepidoptera: Sphingidae - Macroglossinae	2	Darrault & Schlindwein 2005
1	Rauvolfioids	Willughbeieae	Lacmelleinae	Hancornia speciosa	Brazil	Aellops fadus	Lepidoptera: Sphingidae - Macroglossinae	2	Darrault & Schlindwein 2005
1	Rauvolfioids	Willughbeieae	Lacmelleinae	Hancornia speciosa	Brazil	Agrius cingulatus	Lepidoptera: Sphingidae - Macroglossinae	2	Darrault & Schlindwein 2005
1	Rauvolfioids	Willughbeieae	Lacmelleinae	Hancornia speciosa	Brazil	Enyo ocipete	Lepidoptera: Sphingidae - Macroglossinae	2	Darrault & Schlindwein 2005
1	Rauvolfioids	Willughbeieae	Lacmelleinae	Hancornia speciosa	Brazil	Erinnyis ello	Lepidoptera: Sphingidae - Macroglossinae	2	Darrault & Schlindwein 2005
1	Rauvolfioids	Willughbeieae	Lacmelleinae	Hancornia speciosa	Brazil	Isognathus caricae	Lepidoptera: Sphingidae - Macroglossinae	2	Darrault & Schlindwein 2005
1	Rauvolfioids	Willughbeieae	Lacmelleinae	Hancornia speciosa	Brazil	Isognathus menechus	Lepidoptera: Sphingidae - Macroglossinae	2	Darrault & Schlindwein 2005
1	Rauvolfioids	Willughbeieae	Lacmelleinae	Hancornia speciosa	Brazil	Pachylia ficus	Lepidoptera: Sphingidae - Macroglossinae	2	Darrault & Schlindwein 2005
1	Rauvolfioids	Willughbeieae	Lacmelleinae	Hancornia speciosa	Brazil	Pachylia syces	Lepidoptera: Sphingidae - Macroglossinae	2	Darrault & Schlindwein 2005
1	Rauvolfioids	Willughbeieae	Lacmelleinae	Hancornia speciosa	Brazil	Manduca difissa	Lepidoptera: Sphingidae - Sphinginae	2	Darrault & Schlindwein 2005
1	Rauvolfioids	Willughbeieae	Lacmelleinae	Hancornia speciosa	Brazil	Manduca sexta paphus	Lepidoptera: Sphingidae - Sphinginae	2	Darrault & Schlindwein 2005
1	Rauvolfioids	Willughbeieae	Lacmelleinae	Hancornia speciosa	Brazil	Neogene dyanaeus	Lepidoptera: Sphingidae - Sphinginae	2	Darrault & Schlindwein 2005
1	Rauvolfioids	Willughbeieae	Lacmelleinae	Hancornia speciosa	Brazil	Heliconius phyllis	Lepidoptera: Nymphalidae	2	Darrault & Schlindwein 2005
1	Rauvolfioids	Willughbeieae	Lacmelleinae	Hancornia speciosa	Brazil	Heliconius nanna	Lepidoptera: Nymphalidae	2	Darrault & Schlindwein 2005
1	Rauvolfioids	Willughbeieae	Lacmelleinae	Hancornia speciosa	Brazil	Perichares philetes adela	Lepidoptera: Hesperiidae - Hesperiinae	2	Darrault & Schlindwein 2005
1	Rauvolfioids	Willughbeieae	Lacmelleinae	Hancornia speciosa	Brazil	Bugalotis sp.	Lepidoptera: Hesperiidae - Urbaninae	2	Darrault & Schlindwein 2005
1	Rauvolfioids	Willughbeieae	Lacmelleinae	Hancornia speciosa	Brazil	Dysocephaly nicephorces	Lepidoptera: Hesperiidae - Urbaninae	2	Darrault & Schlindwein 2005
1	Rauvolfioids	Willughbeieae	Lacmelleinae	Hancornia speciosa	Brazil	Historis acrouta	Lepidoptera: Hesperiidae - Urbaninae	2	Darrault & Schlindwein 2005
1	Rauvolfioids	Willughbeieae	Lacmelleinae	Hancornia speciosa	Brazil	Nascus phocus	Lepidoptera: Hesperiidae - Urbaninae	2	Darrault & Schlindwein 2005
1	Rauvolfioids	Willughbeieae	Lacmelleinae	Hancornia speciosa	Brazil	Phocides pigmaliaes	Lepidoptera: Hesperiidae - Urbaninae	2	Darrault & Schlindwein 2005
1	Rauvolfioids	Willughbeieae	Lacmelleinae	Hancornia speciosa	Brazil	Urbanus durantes durantes	Lepidoptera: Hesperiidae - Urbaninae	2	Darrault & Schlindwein 2005
1	Rauvolfioids	Willughbeieae	Lacmelleinae	Hancornia speciosa	Brazil	Urbanus proteus proteus	Lepidoptera: Hesperiidae - Urbaninae	2	Darrault & Schlindwein 2005
1	Rauvolfioids	Willughbeieae	Lacmelleinae	Hancornia speciosa	Brazil	Urbanus teleus	Lepidoptera: Hesperiidae - Urbaninae	2	Darrault & Schlindwein 2005
1	Rauvolfioids	Willughbeieae	Lacmelleinae	Hancornia speciosa	Brazil	Eulaema bombiformis	Hymenoptera: Apidae	2	Darrault & Schlindwein 2005
1	Rauvolfioids	Willughbeieae	Lacmelleinae	Hancornia speciosa	Brazil	Eulaema cingulata	Hymenoptera: Apidae	2	Darrault & Schlindwein 2005
1	Rauvolfioids	Willughbeieae	Lacmelleinae	Hancornia speciosa	Brazil	Eulaema nigrita	Hymenoptera: Apidae	2	Darrault & Schlindwein 2005
1	Rauvolfioids	Willughbeieae	Lacmelleinae	Hancornia speciosa	Brazil	Erinnyis ello	Lepidoptera: Sphingidae	1	Amorim 2012, Sazatornil et al. 2016
1	Rauvolfioids	Willughbeieae	Lacmelleinae	Hancornia speciosa	Brazil	Eumorpha adamsi	Lepidoptera: Sphingidae	1	Amorim 2012, Sazatornil et al. 2016
1	Rauvolfioids	Willughbeieae	Lacmelleinae	Hancornia speciosa	Brazil	Isognathus caricae	Lepidoptera: Sphingidae	1	Amorim 2012, Sazatornil et al. 2016
1	Rauvolfioids	Willughbeieae	Lacmelleinae	Hancornia speciosa	Brazil	Manduca diffissa	Lepidoptera: Sphingidae	1	Amorim 2012, Sazatornil et al. 2016
1	Rauvolfioids	Willughbeieae	Lacmelleinae	Hancornia speciosa	Brazil	moth	Lepidoptera	1	Deus 2014
1	Rauvolfioids	Willughbeieae	Lacmelleinae	Hancornia speciosa	Brazil	Sphingidae	Lepidoptera: Sphingidae	1	Nobrega 2009
1	Rauvolfioids	Willughbeieae	Lacmelleinae	Hancornia speciosa	Brazil	Moth	Lepidoptera	1	Deus 2014
1	Rauvolfioids	Willughbeieae	Lacmelleinae	Hancornia speciosa	Brazil	moth	Lepidoptera:	3	Morellato unpublished
1	Rauvolfioids	Willughbeieae	Lacmelleinae	Hancornia speciosa	Brazil	Sphingidae	Lepidoptera: Sphingidae	1	Camargo et al. 2016	Hancornia pubescens
1	Rauvolfioids	Willughbeieae	Lacmelleinae	Hancornia speciosa	Brazil	Sphingidae	Lepidoptera: Sphingidae	1	Camargo et al. 2016	Hancornia pubescens
1	Rauvolfioids	Willughbeieae	Lacmelleinae	Hancornia speciosa	Brazil	Euglossini	Hymenoptera: Apidae: Euglossini	3	Rodrigues 2015
1	Rauvolfioids	Willughbeieae	Lacmelleinae	Hancornia speciosa	Brazil	Sphingidae	Lepidoptera: Sphingidae	3	Rodrigues 2015
1	Rauvolfioids	Willughbeieae	Lacmelleinae	Hancornia speciosa	Brazil	butterfly	Lepidoptera: Hesperiidae	3	Rodrigues 2015
1	Rauvolfioids	Willughbeieae	Lacmelleinae	Hancornia speciosa	Brazil	butterfly	Lepidoptera Nymphalidae	3	Rodrigues 2015
1	Rauvolfioids	Willughbeieae	Lacmelleinae	Hancornia speciosa	Brazil	Sphingidae	Lepidoptera	1	Silva et al. 2012
1	Rauvolfioids	Willughbeieae	Lacmelleinae	Hancornia speciosa	Brazil	Euglossini	Hymenoptera: Apidae: Euglossini	3	Rodrigues 2015
1	Rauvolfioids	Willughbeieae	Lacmelleinae	Hancornia speciosa	Brazil	Sphingidae	Lepidoptera: Sphingidae	3	Rodrigues 2015
1	Rauvolfioids	Willughbeieae	Lacmelleinae	Hancornia speciosa	Brazil	Butterfly	Lepidoptera: Hesperiidae	3	Rodrigues 2015
1	Rauvolfioids	Willughbeieae	Lacmelleinae	Hancornia speciosa	Brazil	Butterfly	Lepidoptera Nymphalidae	3	Rodrigues 2015
1	Rauvolfioids	Willughbeieae	Lacmelleinae	Hancornia speciosa	Brazil	Sphingidae	Lepidoptera	1	Silva et al. 2012
1	Rauvolfioids	Willughbeieae	Lacmelleinae	Hancornia speciosa	Brazil	Entomophily		1	Souza 2016
1	Rauvolfioids	Willughbeieae	Lacmelleinae	Hancornia speciosa	Brazil	Sphingidae	Lepidoptera: Sphingidae	1	Nobrega 2009
1	Rauvolfioids	Willughbeieae	Lacmelleinae	Hancornia speciosa	Brazil	Sphingidae	Lepidoptera: Sphingidae	1	Silva 2009..
1	Rauvolfioids	Willughbeieae	Lacmelleinae	Lacmellea panamensis	Costa Rica	Large bees		2	Bawa et al.1985
1	Rauvolfioids	Willughbeieae	Landolphiinae	Dictyophleba lucida	Tanzania	unidentified hawkmoth	Lepidoptera: Sphingidae	3	Ollerton et al. unpublished
1	Rauvolfioids	Willughbeieae	Landolphiinae	Dictyophleba lucida	Tanzania	Erebus macrops	Lepidoptera: Erebidae	3	Ollerton et al. unpublished
2	Apocynoids	Apocyneae	Apocyinae	Apocynum androsaemifolium	Canada	Bombus ternarius	Hymenoptera: Apidae	3	Plowright & Plowright 1998
2	Apocynoids	Apocyneae	Apocyinae	Apocynum androsaemifolium	Canada	Bombus terricola	Hymenoptera: Apidae	3	Plowright & Plowright 1998
2	Apocynoids	Apocyneae	Apocyinae	Apocynum androsaemifolium	USA	Aedes vexans	Diptera: Culicidae	3	Sandholm & Price 1962
2	Apocynoids	Apocyneae	Apocyinae	Apocynum androsaemifolium	USA	Aedes trivittatus	Diptera: Culicidae	3	Sandholm & Price 1962
2	Apocynoids	Apocyneae	Apocyinae	Apocynum androsaemifolium	USA	Mansonia perturbans	Diptera: Culicidae	3	Sandholm & Price 1962
2	Apocynoids	Apocyneae	Apocyinae	Apocynum cannabinum	USA	Asterocampa celtis	Lepidoptera: Nymphalidae	2	Waddington 1976	Apocynum sibiricum
2	Apocynoids	Apocyneae	Apocyinae	Apocynum cannabinum	USA	Precis laviniana	Lepidoptera: Nymphalidae	2	Waddington 1976	Apocynum sibiricum
2	Apocynoids	Apocyneae	Apocyinae	Apocynum cannabinum	USA	Vanessa atalanta	Lepidoptera: Nymphalidae	2	Waddington 1976	Apocynum sibiricum
2	Apocynoids	Apocyneae	Apocyinae	Apocynum cannabinum	USA	Epargyreus clarus	Lepidoptera: Hesperiidae	2	Waddington 1976	Apocynum sibiricum
2	Apocynoids	Apocyneae	Apocyinae	Apocynum cannabinum	USA	Lycaena dione	Lepidoptera: Lycaenidae	2	Waddington 1976	Apocynum sibiricum
2	Apocynoids	Apocyneae	Apocyinae	Apocynum cannabinum	USA	Colias eurytheme	Lepidoptera: Pieridae	2	Waddington 1976	Apocynum sibiricum
2	Apocynoids	Apocyneae	Apocyinae	Apocynum cannabinum	USA	Danaus plexippus	Lepidoptera: Danaidae	2	Waddington 1976	Apocynum sibiricum
2	Apocynoids	Apocyneae	Apocyinae	Apocynum cannabinum	USA	Cisseps fulvicolis	Lepidoptera: Syntomidae	2	Waddington 1976	Apocynum sibiricum
2	Apocynoids	Apocyneae	Apocyinae	Apocynum cannabinum	USA	Lycomorpha pholus	Lepidoptera: Syntomidae	2	Waddington 1976	Apocynum sibiricum
2	Apocynoids	Apocyneae	Apocyinae	Apocynum cannabinum	USA	Alypia octomaculata	Lepidoptera: Agaristidae	2	Waddington 1976	Apocynum sibiricum
2	Apocynoids	Apocyneae	Apocyinae	Apocynum cannabinum	USA	Bombus sp.	Hymenoptera: Apidae	2	Livshultz et al. 2018
2	Apocynoids	Apocyneae	Apocyinae	Apocynum cannabinum	USA	unidentified	Hymenoptera: Apidae	2	Livshultz et al. 2018
2	Apocynoids	Apocyneae	Beaumontiinae	Vallaris solanacea	India	Xylocopa spp.	Hymenoptera: Apidae	2	Bhatnagar 1986
2	Apocynoids	Apocyneae	Beaumontiinae	Vallaris solanacea	India	Apis dorsata	Hymenoptera: Apidae	2	Sachin Punekar, unpublished data
2	Apocynoids	Apocyneae	Chonemorphinae	Chonemorpha fragrans	Laos	unidentified	Lepidoptera: Sphingidae	2	Kato et al. 2008	Chonemorpha macrophylla
2	Apocynoids	Apocyneae	Urceolinae	Aganonerion polymorphum	Laos	unidentified	Lepidoptera: Danaidae	2	Kato et al. 2008
2	Apocynoids	Apocyneae	Urceolinae	Aganonerion polymorphum	Laos	unidentified	Lepidoptera: Papilionidae	2	Kato et al. 2008
2	Apocynoids	Apocyneae	Urceolinae	Aganonerion polymorphum	Laos	unidentified	Lepidoptera: Hesperiidae	2	Kato et al. 2008
2	Apocynoids	Apocyneae	Urceolinae	Aganonerion polymorphum	Laos	unidentified	Lepidoptera: Pieridae	2	Kato et al. 2008
2	Apocynoids	Apocyneae	Urceolinae	Aganonerion polymorphum	Laos	unidentified	Hymenoptera: Sphecidae	3	Kato et al. 2008
2	Apocynoids	Apocyneae	Urceolinae	Aganonerion polymorphum	Laos	Amegilla sp.	Hymenoptera: Apidae	3	Kato et al. 2008
2	Apocynoids	Apocyneae	Urceolinae	Aganonerion polymorphum	Laos	Nomia sp.	Hymenoptera: Halictidae	3	Kato et al. 2008
2	Apocynoids	Apocyneae	Urceolinae	Aganonerion polymorphum	Laos	Apis dorsata	Hymenoptera: Apidae	3	Kato et al. 2008
2	Apocynoids	Apocyneae	Urceolinae	Aganonerion polymorphum	Laos	Apis cerana	Hymenoptera: Apidae	3	Kato et al. 2008
2	Apocynoids	Apocyneae	Urceolinae	Aganonerion polymorphum	Laos	Ceratina sp.	Hymenoptera: Apidae	3	Kato et al. 2008
2	Apocynoids	Apocyneae	Urceolinae	Urceola sp.	Sarawak, Malaysia	unidentified wasp	Hymenoptera: Vespidae	3	Momose et al.1998
2	Apocynoids	Apocyneae	Urceolinae	Urceola sp.	Sarawak, Malaysia	unidentified bee	Hymenoptera: Apidae	3	Momose et al.1998
2	Apocynoids	Apocyneae	Urceolinae	Urceola sp.	Sarawak, Malaysia	unidentified	Hymenoptera - "several families"	3	Momose et al.1998
2	Apocynoids	Apocyneae	Urceolinae	Urceola sp.	Sarawak, Malaysia	unidentified fly	Diptera	3	Momose et al.1998
2	Apocynoids	Echiteae	Echitinae	Echites umbellatus	USA	Manduca quinquemaculata	Lepidoptera: Sphingidae	2	S. Koptur, W. Villavicencio unpublished data
2	Apocynoids	Echiteae	Parsonsiinae	Parsonsia alboflavescens	Taiwan	Vespa ducalis	Hymenoptera: Vespidae	2	Livshultz unpublished
2	Apocynoids	Echiteae	Parsonsiinae	Parsonsia alboflavescens	Taiwan	Parapolybia varia	Hymenoptera: Vespidae	2	Livshultz unpublished
2	Apocynoids	Echiteae	Parsonsiinae	Parsonsia alboflavescens	Taiwan	Silbomyia cyanea (Biomyoides cyaneus, nom. Invalid.)	Diptera: Calliphoridae	2	Livshultz unpublished
2	Apocynoids	Echiteae	Parsonsiinae	Parsonsia alboflavescens	Taiwan	Rhynchium brunneum	Hymenoptera: Vespidae	2	Livshultz unpublished
2	Apocynoids	Echiteae	Parsonsiinae	Parsonsia alboflavescens	Taiwan	Orancistrocerus drewseni	Hymenoptera: Vespidae	2	Livshultz unpublished
2	Apocynoids	Echiteae	Parsonsiinae	Parsonsia alboflavescens	Taiwan	Phimenes flavopictus	Hymenoptera: Vespidae	2	Livshultz unpublished
2	Apocynoids	Echiteae	Parsonsiinae	Parsonsia alboflavescens	Taiwan	Polistes sp.	Hymenoptera: Vespidae	2	Livshultz unpublished
2	Apocynoids	Echiteae	Parsonsiinae	Parsonsia alboflavescens	Taiwan	Polistes rothneyi	Hymenoptera: Vespidae	2	Livshultz unpublished
2	Apocynoids	Echiteae	Parsonsiinae	Parsonsia alboflavescens	Taiwan	genus indet.	Lepidoptera: Lycaenidae	4	Livshultz unpublished
2	Apocynoids	Echiteae	Parsonsiinae	Parsonsia alboflavescens	Taiwan	Appias albina	Lepidoptera: Pieridae	4	Livshultz unpublished
2	Apocynoids	Echiteae	Parsonsiinae	Parsonsia alboflavescens	Taiwan	Cepora nerissa	Lepidoptera: Pieridae	4	Livshultz unpublished
2	Apocynoids	Echiteae	Parsonsiinae	Parsonsia alboflavescens	Taiwan	Appias indra	Lepidoptera: Pieridae	4	Livshultz unpublished
2	Apocynoids	Echiteae	Parsonsiinae	Parsonsia alboflavescens	Taiwan	Appias lyncida	Lepidoptera: Pieridae	4	Livshultz unpublished
2	Apocynoids	Echiteae	Parsonsiinae	Parsonsia alboflavescens	Taiwan	Cepora nadina	Lepidoptera: Pieridae	4	Livshultz unpublished
2	Apocynoids	Echiteae	Parsonsiinae	Parsonsia alboflavescens	Taiwan	Cupha erymanthis	Lepidoptera: Nymphalidae	4	Livshultz unpublished
2	Apocynoids	Echiteae	Parsonsiinae	Parsonsia alboflavescens	Taiwan	Euploea sylvester	Lepidoptera: Nymphalidae	4	Livshultz unpublished
2	Apocynoids	Echiteae	Parsonsiinae	Parsonsia alboflavescens	Taiwan	Euploea tulliolus	Lepidoptera: Nymphalidae	4	Livshultz unpublished
2	Apocynoids	Echiteae	Parsonsiinae	Parsonsia alboflavescens	Taiwan	Idea leuconoe	Lepidoptera: Nymphalidae	4	Livshultz unpublished
2	Apocynoids	Echiteae	Parsonsiinae	Parsonsia alboflavescens	Taiwan	Ideopsis similis	Lepidoptera: Nymphalidae	4	Livshultz unpublished
2	Apocynoids	Echiteae	Parsonsiinae	Parsonsia alboflavescens	Taiwan	Junonia lemonias	Lepidoptera: Nymphalidae	4	Livshultz unpublished
2	Apocynoids	Echiteae	Parsonsiinae	Parsonsia alboflavescens	Taiwan	Neptis sp.	Lepidoptera: Nymphalidae	4	Livshultz unpublished
2	Apocynoids	Echiteae	Peltastinae	Macropharynx peltata	Brazil	Eulaema cingulata	Hymenoptera: Apidae	1	Tostes et al. 2003	Peltastes peltatus
2	Apocynoids	Echiteae	Peltastinae	Macropharynx peltata	Brazil	Eulaema nigrita	Hymenoptera: Apidae	1	Tostes et al. 2003	Peltastes peltatus
2	Apocynoids	Echiteae	Peltastinae	Macropharynx peltata	Brazil	Eufriesea violacea	Hymenoptera: Apidae	1	Tostes et al. 2003	Peltastes peltatus
2	Apocynoids	Echiteae	Peltastinae	Macropharynx peltata	Brazil	Exaerete smaragdina	Hymenoptera: Apidae	1	Tostes et al. 2003	Peltastes peltatus
2	Apocynoids	Echiteae	Peltastinae	Macropharynx peltata	Brazil	Bombus morio	Hymenoptera: Apidae	1	Tostes et al. 2003	Peltastes peltatus
2	Apocynoids	Echiteae	Peltastinae	Rhodocalyx riedelii	Brazil	Astraptes fulgerator	Lepidoptera: Hesperiidae	2	Franco 1991	Prestonia riedelii
2	Apocynoids	Echiteae	Peltastinae	Rhodocalyx riedelii	Brazil	Astraptes anaphus	Lepidoptera: Hesperiidae	1	Franco 1991	Prestonia riedelii
2	Apocynoids	Echiteae	Peltastinae	Rhodocalyx riedelii	Brazil	Astraptes creteus	Lepidoptera: Hesperiidae	2	Franco 1991	Prestonia riedelii
2	Apocynoids	Echiteae	Peltastinae	Rhodocalyx riedelii	Brazil	Urbanus teleus	Lepidoptera: Hesperiidae	2	Franco 1991	Prestonia riedelii
2	Apocynoids	Echiteae	Peltastinae	Rhodocalyx riedelii	Brazil	Urbanus proteus	Lepidoptera: Hesperiidae	2	Franco 1991	Prestonia riedelii
2	Apocynoids	Echiteae	Peltastinae	Rhodocalyx riedelii	Brazil	Urbanus virescens	Lepidoptera: Hesperiidae	2	Franco 1991	Prestonia riedelii
2	Apocynoids	Echiteae	Peltastinae	Rhodocalyx riedelii	Brazil	Phoebis argante	Lepidoptera: Pieridae	2	Franco 1991	Prestonia riedelii
2	Apocynoids	Echiteae	Peltastinae	Rhodocalyx riedelii	Brazil	Heliconius eratho	Lepidoptera: Nymphalidae	2	Franco 1991	Prestonia riedelii
2	Apocynoids	Echiteae	Peltastinae	Rhodocalyx riedelii	Brazil	Heliconius ethila	Lepidoptera: Nymphalidae	2	Franco 1991	Prestonia riedelii
2	Apocynoids	Echiteae	Peltastinae	Rhodocalyx riedelii	Brazil	Cymaenes sp.	Lepidoptera: Hesperiidae	2	Franco 1991	Prestonia riedelii
2	Apocynoids	Echiteae	Peltastinae	Rhodocalyx riedelii	Brazil	Euglossa cordata	Hymenoptera: Apidae	2	Franco 1991	Prestonia riedelii
2	Apocynoids	Echiteae	Peltastinae	Rhodocalyx riedelii	Brazil	Euplusia violacea	Hymenoptera: Apidae	2	Franco 1991	Prestonia riedelii
2	Apocynoids	Echiteae	Peltastinae	Rhodocalyx riedelii	Brazil	Butterflies (Lepidoptera sp.)	Lepdoptera:	3	Morellato 1991, unpublished	Prestonia riedelii
2	Apocynoids	Echiteae	Peltastinae	Rhodocalyx rotundifolius	Brazil	Butterfly	Lepidoptera	1	Silva et al. 2012	Rhodocalyx rotundifolius
2	Apocynoids	Echiteae	Peltastinae	Rhodocalyx rotundifolius	Brazil	Butterfly	Lepidoptera	1	Silva et al. 2012	Rhodocalyx rotundifolius
2	Apocynoids	Echiteae	Peltastinae	Rhodocalyx rotundifolius	Brazil	Butterflies (Lepidoptera sp.)	Lepdoptera:	3	Morellato unpublished
2	Apocynoids	Echiteae	Peltastinae	Temnadenia odorifera	Brazil	Eulaema cingulata	Hymenoptera: Apidae	1	Koschnitzke & Silva-Batista unpublished
2	Apocynoids	Echiteae	Peltastinae	Temnadenia odorifera	Brazil	Eulaema nigrita	Hymenoptera: Apidae	1	Koschnitzke & Silva-Batista unpublished
2	Apocynoids	Echiteae	Peltastinae	Temnadenia odorifera	Brazil	Eufriesea sp.	Hymenoptera: Apidae	1	Koschnitzke & Silva-Batista unpublished
2	Apocynoids	Echiteae	Peltastinae	Temnadenia odorifera	Brazil	Exaerete dentata	Hymenoptera: Apidae	3	Koschnitzke & Silva-Batista unpublished
2	Apocynoids	Echiteae	Peltastinae	Temnadenia odorifera	Brazil	Carystus phorcus claudianus	Lepidoptera: Hesperiidae	1	Koschnitzke & Silva-Batista unpublished
2	Apocynoids	Echiteae	Peltastinae	Temnadenia odorifera	Brazil	Synale hylaspes	Lepidoptera: Hesperiidae	1	Koschnitzke & Silva-Batista unpublished
2	Apocynoids	Echiteae	Peltastinae	Temnadenia odorifera	Brazil	Agraulis vanillae maculosa	Lepidoptera: Nymphalidae	3	Koschnitzke & Silva-Batista unpublished
2	Apocynoids	Echiteae	Peltastinae	Temnadenia odorifera	Brazil	Phoebis philea philea	Lepidoptera: Pieridae	1	Koschnitzke & Silva-Batista unpublished
2	Apocynoids	Echiteae	Peltastinae	Temnadenia odorifera	Brazil	Myzinum sp.	Hymenoptera: Thiphiidae	3	Deprá&Gaglianone unpublished
2	Apocynoids	Echiteae	Peltastinae	Temnadenia odorifera	Brazil	Xylocopa ordinaria Smith, 1874	Hymenoptera: Apidae	3	Gaglianone et al. unpublished
2	Apocynoids	Echiteae	Peltastinae	Temnadenia violacea	Brazil	Bees	Hymenoptera: Apidae	3	Andena et al. 2005
2	Apocynoids	Echiteae	Peltastinae	Temnadenia violacea	Brazil	Bees	Hymenoptera: Apidae	3	Andena et al. 2005
2	Apocynoids	Echiteae	Prestoniinae	Prestonia coalita	Brazil	Euglossa annectans	Hymenoptera: Apidae: Euglossini	3	Franco 1991
2	Apocynoids	Echiteae	Prestoniinae	Prestonia coalita	Brazil	Euglossa sp.	Hymenoptera: Apidae: Euglossini	3	Franco 1991
2	Apocynoids	Echiteae	Prestoniinae	Prestonia coalita	Brazil	Exaerete smaragdina	Hymenoptera: Apidae: Euglossini	3	Franco 1991
2	Apocynoids	Echiteae	Prestoniinae	Prestonia coalita	Brazil	Epicharis obscura	Hymenoptera: Apidae: Centridini	3	Franco 1991
2	Apocynoids	Echiteae	Prestoniinae	Prestonia coalita	Brazil	Epicharis affinis	Hymenoptera: Apidae: Centridini	3	Franco 1991
2	Apocynoids	Echiteae	Prestoniinae	Prestonia coalita	Brazil	Epicharis schrottky	Hymenoptera: Apidae: Centridini	3	Franco 1991
2	Apocynoids	Echiteae	Prestoniinae	Prestonia coalita	Brazil	Rhathymus unicolor	Hymenoptera: Apidae: Rhathymini	3	Franco 1991
2	Apocynoids	Echiteae	Prestoniinae	Prestonia coalita	Brazil	Rhathymus cf. michaelis	Hymenoptera: Apidae: Rhathymini	3	Franco 1991
2	Apocynoids	Echiteae	Prestoniinae	Prestonia coalita	Brazil	Eucerine	Hymenoptera: Apidae: Eucerini	3	Franco 1991
2	Apocynoids	Echiteae	Prestoniinae	Prestonia coalita	Brazil	Corticea corticea	Lepidoptera: Hesperiidae	3	Franco 1991
2	Apocynoids	Echiteae	Prestoniinae	Prestonia coalita	Brazil	Cymaenes gisca	Lepidoptera: Hesperiidae	3	Franco 1991
2	Apocynoids	Echiteae	Prestoniinae	Prestonia coalita	Brazil	Cymaenes tripunctata	Lepidoptera: Hesperiidae	3	Franco 1991
2	Apocynoids	Echiteae	Prestoniinae	Prestonia coalita	Brazil	Vettius diversus	Lepidoptera: Hesperiidae	3	Franco 1991
2	Apocynoids	Echiteae	Prestoniinae	Prestonia coalita	Brazil	Vettius fantosos	Lepidoptera: Hesperiidae	3	Franco 1991
2	Apocynoids	Echiteae	Prestoniinae	Prestonia coalita	Brazil	Vettius lafresnayei	Lepidoptera: Hesperiidae	3	Franco 1991
2	Apocynoids	Echiteae	Prestoniinae	Prestonia coalita	Brazil	Heliconius ethilla	Lepidoptera: Hesperiidae	3	Franco 1991
2	Apocynoids	Echiteae	Prestoniinae	Prestonia coalita	Brazil	Heliconius erato	Lepidoptera: Hesperiidae	3	Franco 1991
2	Apocynoids	Echiteae	Prestoniinae	Prestonia coalita	Brazil	Dryas iulia	Lepidoptera Nymphalidae	3	Franco 1991
2	Apocynoids	Echiteae	Prestoniinae	Prestonia coalita	Brazil	Phoebis argante	Lepidoptera: Pieridae	3	Franco 1991
2	Apocynoids	Echiteae	Prestoniinae	Prestonia coalita	Brazil	Eurema alloula	Lepidoptera: Pieridae	3	Franco 1991
2	Apocynoids	Echiteae	Prestoniinae	Prestonia coalita	Brazil	Entomophily		1	Machado 2009
2	Apocynoids	Echiteae	Prestoniinae	Prestonia coalita	Brazil	Amazilia lactea	Aves: Trochilidae	3	Machado 2009
2	Apocynoids	Echiteae	Prestoniinae	Prestonia coalita	Brazil	Chlorostilbon lucidus	Aves: Trochilidae	3	Machado 2009
2	Apocynoids	Echiteae	Prestoniinae	Prestonia coalita	Brazil	Chrysolampsis mosquitus	Aves: Trochilidae	3	Machado 2009
2	Apocynoids	Echiteae	Prestoniinae	Prestonia coalita	Brazil	Anopetia gounellei	Aves: Trochilidae	3	Machado 2009
2	Apocynoids	Echiteae	Prestoniinae	Prestonia coalita	Brazil	Euglossa annectans	Hymenoptera: Apidae: Euglossini	3	Franco 1991
2	Apocynoids	Echiteae	Prestoniinae	Prestonia coalita	Brazil	Euglossa sp.	Hymenoptera: Apidae: Euglossini	3	Franco 1991
2	Apocynoids	Echiteae	Prestoniinae	Prestonia coalita	Brazil	Exaerete smaragdina	Hymenoptera: Apidae: Euglossini	3	Franco 1991
2	Apocynoids	Echiteae	Prestoniinae	Prestonia coalita	Brazil	Epicharis obscura	Hymenoptera: Apidae: Centridini	3	Franco 1991
2	Apocynoids	Echiteae	Prestoniinae	Prestonia coalita	Brazil	Epicharis affinis	Hymenoptera: Apidae: Centridini	3	Franco 1991
2	Apocynoids	Echiteae	Prestoniinae	Prestonia coalita	Brazil	Epicharis schrottky	Hymenoptera: Apidae: Centridini	3	Franco 1991
2	Apocynoids	Echiteae	Prestoniinae	Prestonia coalita	Brazil	Rhathymus unicolor	Hymenoptera: Apidae: Rhathymini	3	Franco 1991
2	Apocynoids	Echiteae	Prestoniinae	Prestonia coalita	Brazil	Rhathymus cf. michaelis	Hymenoptera: Apidae: Rhathymini	3	Franco 1991
2	Apocynoids	Echiteae	Prestoniinae	Prestonia coalita	Brazil	Eucerine	Hymenoptera: Apidae: Eucerini	3	Franco 1991
2	Apocynoids	Echiteae	Prestoniinae	Prestonia coalita	Brazil	Corticea corticea	Lepidoptera: Hesperiidae	3	Franco 1991
2	Apocynoids	Echiteae	Prestoniinae	Prestonia coalita	Brazil	Cymaenes gisca	Lepidoptera: Hesperiidae	3	Franco 1991
2	Apocynoids	Echiteae	Prestoniinae	Prestonia coalita	Brazil	Cymaenes tripunctata	Lepidoptera: Hesperiidae	3	Franco 1991
2	Apocynoids	Echiteae	Prestoniinae	Prestonia coalita	Brazil	Vettius diversus	Lepidoptera: Hesperiidae	3	Franco 1991
2	Apocynoids	Echiteae	Prestoniinae	Prestonia coalita	Brazil	Vettius fantosos	Lepidoptera: Hesperiidae	3	Franco 1991
2	Apocynoids	Echiteae	Prestoniinae	Prestonia coalita	Brazil	Vettius lafresnayei	Lepidoptera: Hesperiidae	3	Franco 1991
2	Apocynoids	Echiteae	Prestoniinae	Prestonia coalita	Brazil	Heliconius ethilla	Lepidoptera: Hesperiidae	3	Franco 1991
2	Apocynoids	Echiteae	Prestoniinae	Prestonia coalita	Brazil	Heliconius erato	Lepidoptera: Hesperiidae	3	Franco 1991
2	Apocynoids	Echiteae	Prestoniinae	Prestonia coalita	Brazil	Dryas iulia	Lepidoptera Nymphalidae	3	Franco 1991
2	Apocynoids	Echiteae	Prestoniinae	Prestonia coalita	Brazil	Phoebis argante	Lepidoptera: Pieridae	3	Franco 1991
2	Apocynoids	Echiteae	Prestoniinae	Prestonia coalita	Brazil	Eurema alloula	Lepidoptera: Pieridae	3	Franco 1991
2	Apocynoids	Echiteae	Prestoniinae	Prestonia coalita	Brazil	Entomophily		1	Machado 2009
2	Apocynoids	Echiteae	Prestoniinae	Prestonia coalita	Brazil	Amazilia lactea	Trochilidae	3	Machado 2009
2	Apocynoids	Echiteae	Prestoniinae	Prestonia coalita	Brazil	Chlorostilbon lucidus	Trochilidae	3	Machado 2009
2	Apocynoids	Echiteae	Prestoniinae	Prestonia coalita	Brazil	Chrysolampsis mosquitus	Trochilidae	3	Machado 2009
2	Apocynoids	Echiteae	Prestoniinae	Prestonia coalita	Brazil	Anopetia gounellei	Trochilidae	3	Machado 2009
2	Apocynoids	Echiteae	Prestoniinae	Prestonia coalita	Brazil	Bees	Hymenoptera	3	Aidar 2014
2	Apocynoids	Echiteae	Prestoniinae	Prestonia coalita	Brazil	Euglossa annectans	Hymenoptera: Apidae	2	Franco 1991
2	Apocynoids	Echiteae	Prestoniinae	Prestonia coalita	Brazil	Euglossa sp.	Hymenoptera: Apidae	2	Franco 1991
2	Apocynoids	Echiteae	Prestoniinae	Prestonia coalita	Brazil	Exaerete smaragdina	Hymenoptera: Apidae	2	Franco 1991
2	Apocynoids	Echiteae	Prestoniinae	Prestonia coalita	Brazil	Epicharis obscura	Hymenoptera: Anthophoridae	2	Franco 1991
2	Apocynoids	Echiteae	Prestoniinae	Prestonia coalita	Brazil	Epicharis affinis	Hymenoptera: Anthophoridae	2	Franco 1991
2	Apocynoids	Echiteae	Prestoniinae	Prestonia coalita	Brazil	Epicharis schrottky	Hymenoptera: Anthophoridae	2	Franco 1991
2	Apocynoids	Echiteae	Prestoniinae	Prestonia coalita	Brazil	Rhathymus unicolor	Hymenoptera: Apidae	2	Franco 1991
2	Apocynoids	Echiteae	Prestoniinae	Prestonia coalita	Brazil	Rhathymus michaelis	Hymenoptera: Apidae	2	Franco 1991
2	Apocynoids	Echiteae	Prestoniinae	Prestonia coalita	Brazil	Corticea corticea	Lepidoptera: Hesperiidae	2	Franco 1991
2	Apocynoids	Echiteae	Prestoniinae	Prestonia coalita	Brazil	Cymaenes gisca	Lepidoptera: Hesperiidae	2	Franco 1991
2	Apocynoids	Echiteae	Prestoniinae	Prestonia coalita	Brazil	Cymaenes tripunctata	Lepidoptera: Hesperiidae	2	Franco 1991
2	Apocynoids	Echiteae	Prestoniinae	Prestonia coalita	Brazil	Vettius diversus	Lepidoptera: Hesperiidae	2	Franco 1991
2	Apocynoids	Echiteae	Prestoniinae	Prestonia coalita	Brazil	Vettius fantosus	Lepidoptera: Hesperiidae	2	Franco 1991
2	Apocynoids	Echiteae	Prestoniinae	Prestonia coalita	Brazil	Vettius lafresnayei	Lepidoptera: Hesperiidae	2	Franco 1991
2	Apocynoids	Echiteae	Prestoniinae	Prestonia coalita	Brazil	Heliconius ethilla	Lepidoptera: Nymphalidae	2	Franco 1991
2	Apocynoids	Echiteae	Prestoniinae	Prestonia coalita	Brazil	Heliconius erato	Lepidoptera: Nymphalidae	2	Franco 1991
2	Apocynoids	Echiteae	Prestoniinae	Prestonia coalita	Brazil	Dryas iulia	Lepidoptera: Nymphalidae	2	Franco 1991
2	Apocynoids	Echiteae	Prestoniinae	Prestonia coalita	Brazil	Phoebis argante	Lepidoptera: Pieridae	2	Franco 1991
2	Apocynoids	Echiteae	Prestoniinae	Prestonia coalita	Brazil	Eurema alloula	Lepidoptera: Pieridae	2	Franco 1991
2	Apocynoids	Echiteae	Prestoniinae	Prestonia coalita	Brazil	Amazilia lactea	Aves: Trochilidae	3	Machado 2009
2	Apocynoids	Echiteae	Prestoniinae	Prestonia coalita	Brazil	Chlorostilbon lucidus	Aves: Trochilidae	3	Macahdo 2009
2	Apocynoids	Echiteae	Prestoniinae	Prestonia coalita	Brazil	Chrysolampis mosquitus	Aves: Trochilidae	3	Machado 2009
2	Apocynoids	Echiteae	Prestoniinae	Prestonia coalita	Brazil	Anopetia gounellei	Aves: Trochilidae	3	Machado 2009
2	Apocynoids	Echiteae	Prestoniinae	Prestonia coalita	Brazil	Hylocharis chrysura	Aves: Trochilidae	3	Araujo & Sazima 2003
2	Apocynoids	Echiteae	Prestoniinae	Prestonia coalita	Brazil	large bees, undetermined	Hymenoptera	3	Morellato 1991, unpublished
2	Apocynoids	Echiteae	Prestoniinae	Prestonia coalita	Brazil	Hummingbird	Ave	3	Araújo 2010
2	Apocynoids	Echiteae	Prestoniinae	Prestonia coalita	Brazil	Birds		3	Zanata 2014
2	Apocynoids	Echiteae	Prestoniinae	Prestonia coalita	Brazil	Anopetia gounellei	Aves: Trochilidae	3	Machado 2009
2	Apocynoids	Echiteae	Prestoniinae	Prestonia coalita	Brazil	Chrysolampis mosquitus	Aves: Trochilidae	3	Machado 2009
2	Apocynoids	Echiteae	Prestoniinae	Prestonia coalita	Brazil	Chlorostilbon aureoventris	Aves: Trochilidae	3	Machado 2009
2	Apocynoids	Echiteae	Prestoniinae	Prestonia coalita	Brazil	Hylocharis chrysura	Aves: Trochilidae	3	Araujo and Sazima 2003
2	Apocynoids	Echiteae	Prestoniinae	Prestonia coalita	Brazil	Amazilia lactea	Aves: Trochilidae	3	Machado 2009
2	Apocynoids	Echiteae	Prestoniinae	Prestonia exserta	Panama	Epicharis rustica	Hymenoptera: Apidae	3	S. Sakai unpublished
2	Apocynoids	Echiteae	Prestoniinae	Prestonia mollis	Ecuador/Peru	Eulaema cingulata	Hymenoptera: Apidae males & females	1	Dodson 1966
2	Apocynoids	Echiteae	Prestoniinae	Prestonia mollis	Ecuador/Peru	Eulaema meriana	Hymenoptera: Apidae males & females	1	Dodson 1966
2	Apocynoids	Echiteae	Prestoniinae	Prestonia mollis	South America	Eulaema bomboides	Hymenoptera: Apidae males & females	1	Dodson 1966
2	Apocynoids	Echiteae	Prestoniinae	Prestonia mollis	South America	Eulaema polychroma	Hymenoptera: Apidae males & females	1	Dodson 1966
2	Apocynoids	Echiteae	Prestoniinae	Prestonia sp.	Ecuador	Euplusia surinamensis	Hymenoptera: Apidae females	1	Dodson 1966
2	Apocynoids	Echiteae	Prestoniinae	Prestonia sp.	Ecuador/Peru	Eulaema meriana	Hymenoptera: Apidae males & females	1	Dodson 1966
2	Apocynoids	Echiteae	Prestoniinae	Prestonia sp.	South America	Exaerete smaragdina	Hymenoptera: Apidae males & females	1	Dodson 1966
2	Apocynoids	Echiteae	Prestoniinae	Prestonia tomentosa	Brazil	Butterflies (Lepidoptera sp.)	Lepdoptera:	3	Morellato 1991, unpublished
2	Apocynoids	Echiteae	Prestoniinae	Prestonia tomentosa	Guyana	Butterfly sp.	Lepidoptera	3	Ollerton et al. unpublished
2	Apocynoids	Echiteae	Prestoniinae	Prestonia tomentosa	Guyana	Euglossine bee sp.	Hymenoptera: Euglossini	2	Ollerton et al. unpublished
2	Apocynoids	Malouetieae	Malouetiinae	Mascarenhasia arborescens	Cameroon	Euchromia eumolphus	Lepidoptera: Sphingidae	3	Winkler 1907	Mascarenhasia sp.
2	Apocynoids	Malouetieae	Malouetiinae	Mascarenhasia arborescens	Cameroon	unidentified	Lepidoptera: Noctuideae	3	Winkler 1907	Mascarenhasia sp.
2	Apocynoids	Mesechiteae		Forsteronia australis	Brazil	Entomophily		1	Silva 2012
2	Apocynoids	Mesechiteae		Forsteronia cordata	Brazil	Cetoniinae sp.	Coleoptera: Scarabaeidae	3	Deprá&Gaglianone unpublished
2	Apocynoids	Mesechiteae		Forsteronia cordata	Brazil	Exoprosopa sp.	Diptera: Bombyliidae	3	Deprá&Gaglianone unpublished
2	Apocynoids	Mesechiteae		Forsteronia cordata	Brazil	Conognatha excellens Klug, 1825	Coleoptera: Buprestidae	3	Gaglianone et al. unpublished
2	Apocynoids	Mesechiteae		Forsteronia cordata	Brazil	Acyphoderes sp	Coleoptera: Cerambycidae	3	Gaglianone et al. unpublished
2	Apocynoids	Mesechiteae		Forsteronia cordata	Brazil	Trachyderini	Coleoptera: Cerambycidae	3	Gaglianone et al. unpublished
2	Apocynoids	Mesechiteae		Forsteronia cordata	Brazil	Baridinae sp1	Coleoptera: Curculionidae	3	Gaglianone et al. unpublished
2	Apocynoids	Mesechiteae		Forsteronia cordata	Brazil	Baridinae sp2	Coleoptera: Curculionidae	3	Gaglianone et al. unpublished
2	Apocynoids	Mesechiteae		Forsteronia cordata	Brazil	Hoplopyga multipunctata (Gory & Percheron, 1833)	Coleoptera: Scarabaeidae	2	Gaglianone et al. unpublished
2	Apocynoids	Mesechiteae		Forsteronia cordata	Brazil	Alleculinae	Coleoptera: Tenebrionidae	3	Gaglianone et al. unpublished
2	Apocynoids	Mesechiteae		Forsteronia cordata	Brazil	Mallophora sp.	Diptera: Asilidae	4	Gaglianone et al. unpublished
2	Apocynoids	Mesechiteae		Forsteronia cordata	Brazil	Bombyliidae	Diptera: Bombyliidae	2	Gaglianone et al. unpublished
2	Apocynoids	Mesechiteae		Forsteronia cordata	Brazil	Conopidae	Diptera: Conopidae	3	Gaglianone et al. unpublished
2	Apocynoids	Mesechiteae		Forsteronia cordata	Brazil	Xylocopa ordinaria Smith, 1874	Hymenoptera: Apidae	2	Gaglianone et al. unpublished
2	Apocynoids	Mesechiteae		Forsteronia cordata	Brazil	Bicyrtes variegatus (Olivier, 1879)	Hymenoptera: Crabronidae	3	Gaglianone et al. unpublished
2	Apocynoids	Mesechiteae		Forsteronia cordata	Brazil	Cerceris sp.	Hymenoptera: Crabronidae	3	Gaglianone et al. unpublished
2	Apocynoids	Mesechiteae		Forsteronia cordata	Brazil	Rubrica nasuta (Christ, 1791)	Hymenoptera: Crabronidae	3	Gaglianone et al. unpublished
2	Apocynoids	Mesechiteae		Forsteronia cordata	Brazil	Stictia maccus (Handlirsch, 1895)	Hymenoptera: Crabronidae	3	Gaglianone et al. unpublished
2	Apocynoids	Mesechiteae		Forsteronia cordata	Brazil	Tachytes fraternus (Taschenberg, 1870)	Hymenoptera: Crabronidae	3	Gaglianone et al. unpublished
2	Apocynoids	Mesechiteae		Forsteronia cordata	Brazil	Trypoxylon sp.	Hymenoptera: Crabronidae	3	Gaglianone et al. unpublished
2	Apocynoids	Mesechiteae		Forsteronia cordata	Brazil	Nananthidium bettyae Moure, 1947	Hymenoptera: Megachilidae	2	Gaglianone et al. unpublished
2	Apocynoids	Mesechiteae		Forsteronia cordata	Brazil	Pepsis sp	Hymenoptera: Pompilidae	2	Gaglianone et al. unpublished
2	Apocynoids	Mesechiteae		Forsteronia cordata	Brazil	Sphex serville Lepeletier, 1845	Hymenoptera: Sphecidae	2	Gaglianone et al. unpublished
2	Apocynoids	Mesechiteae		Forsteronia cordata	Brazil	Sphex sp	Hymenoptera: Sphecidae	2	Gaglianone et al. unpublished
2	Apocynoids	Mesechiteae		Forsteronia cordata	Brazil	Mysinumsp	Hymenoptera: Tiphiidae	3	Gaglianone et al. unpublished
2	Apocynoids	Mesechiteae		Forsteronia cordata	Brazil	Eumeninae	Hymenoptera: Vespidae	2	Gaglianone et al. unpublished
2	Apocynoids	Mesechiteae		Forsteronia cordata	Brazil	Polistes lanio (Fabricius, 1775)	Hymenoptera: Vespidae	2	Gaglianone et al. unpublished
2	Apocynoids	Mesechiteae		Forsteronia cordata	Brazil	Proteides mercurius mercurius (Fabricius, 1787)	Lepidoptera: Hesperiidae	3	Gaglianone et al. unpublished
2	Apocynoids	Mesechiteae		Forsteronia cordata	Brazil	Philaethria wernickei (Röber, 1906)	Lepidoptera: Nymphalidae	2	Gaglianone et al. unpublished
2	Apocynoids	Mesechiteae		Forsteronia cordata	Brazil	Heraclides thoas Braziliensis (Rothschild& Jordan, 1906)	Lepidoptera: Papilionidae	3	Gaglianone et al. unpublished
2	Apocynoids	Mesechiteae		Forsteronia cordata	Brazil	Protesilaus sp.	Lepidoptera: Papilionidae	3	Gaglianone et al. unpublished
2	Apocynoids	Mesechiteae		Forsteronia cordata	Brazil	Heraclides anchisiades capys (Hübner, [1809])	Lepidoptera: Papilionidae	3	Gaglianone et al. unpublished
2	Apocynoids	Mesechiteae		Forsteronia cordata	Brazil	Anteos menippe (Hübner, [1818])	Lepidoptera: Pieridae	3	Gaglianone et al. unpublished
2	Apocynoids	Mesechiteae		Forsteronia cordata	Brazil	Glutoprhissa drusilla drusilla (Cramer, 1777)	Lepidoptera: Pieridae	3	Gaglianone et al. unpublished
2	Apocynoids	Mesechiteae		Forsteronia glabrescens	Brazil	Apis mellifera	Hymenoptera: Apidae	3B	Andena et al. 2005
2	Apocynoids	Mesechiteae		Forsteronia glabrescens	Brazil	Tetragonisca angustula	Hymenoptera: Apidae	3	Andena et al. 2005
2	Apocynoids	Mesechiteae		Forsteronia glabrescens	Brazil	Tetrapedia diversipes	Hymenoptera: Apidae	3	Andena et al. 2005
2	Apocynoids	Mesechiteae		Forsteronia glabrescens	Brazil	Tetrapedia curvitarsis	Hymenoptera: Apidae	3	Andena et al. 2005
2	Apocynoids	Mesechiteae		Forsteronia glabrescens	Brazil	Tetrapedia sp.	Hymenoptera: Athophoridae	3	Andena et al. 2005
2	Apocynoids	Mesechiteae		Forsteronia glabrescens	Brazil	Apis mellifera	Hymenoptera: Apidae	3B	Andena et al. 2005
2	Apocynoids	Mesechiteae		Forsteronia glabrescens	Brazil	Tetragonisca angustula	Hymenoptera: Apidae	3	Andena et al. 2005
2	Apocynoids	Mesechiteae		Forsteronia glabrescens	Brazil	Tetrapedia diversipes	Hymenoptera: Apidae	3	Andena et al. 2005
2	Apocynoids	Mesechiteae		Forsteronia glabrescens	Brazil	Tetrapedia curvitarsis	Hymenoptera: Apidae	3	Andena et al. 2005
2	Apocynoids	Mesechiteae		Forsteronia glabrescens	Brazil	Tetrapedia sp.	Hymenoptera: Athophoridae	3	Andena et al. 2005
2	Apocynoids	Mesechiteae		Forsteronia myriantha	Panama	Apis mellifera	Hymenoptera: Apidae	2B	S. Sakai unpublished
2	Apocynoids	Mesechiteae		Forsteronia myriantha	Panama	Euglossa imperialis	Hymenoptera: Apidae	2	S. Sakai unpublished
2	Apocynoids	Mesechiteae		Forsteronia myriantha	Panama	"moth"	Lepidoptera	3	S. Sakai unpublished
2	Apocynoids	Mesechiteae		Forsteronia myriantha	Panama	unidentified	Coleoptera: Scarabaeidae	2	S. Sakai unpublished
2	Apocynoids	Mesechiteae		Forsteronia myriantha	Panama	Trigona cilipes	Hymenoptera: Apidae	3	S. Sakai unpublished
2	Apocynoids	Mesechiteae		Forsteronia myriantha	Panama	"wasp"	Hymenoptera	2	S. Sakai unpublished
2	Apocynoids	Mesechiteae		Forsteronia pubescens	Brazil	Apis mellifera	Hymenoptera: Apidae: Apini	3B	Vieira et al. 2007
2	Apocynoids	Mesechiteae		Forsteronia pubescens	Brazil	Apis mellifera	Hymenoptera: Apidae: Apini	3B	Vieira et al. 2007
2	Apocynoids	Mesechiteae		Forsteronia sp.	Brazil	Tetrapedia curvitarsis	Hymenoptera	2	Faria 2014
2	Apocynoids	Mesechiteae		Mandevilla aff. mollissima	Colombia	Chlorostilbon gibsoni	Aves: Trochilidae	3	Snow and Snow 1980
2	Apocynoids	Mesechiteae		Mandevilla atroviolacea	Brazil	Zoophily		1	Klein 2006
2	Apocynoids	Mesechiteae		Mandevilla atroviolacea	Brazil	Zoophily		1	Klein 2006
2	Apocynoids	Mesechiteae		Mandevilla catimbauensis	Brazil	"butterflies"	Lepidoptera: Pieridae	3	Arthur Domingos-Melo, unpublished data
2	Apocynoids	Mesechiteae		Mandevilla emarginata	Brazil	Bombus morio	Hymenoptera: Apidae	1	Amorim unpublished
2	Apocynoids	Mesechiteae		Mandevilla emarginata	Brazil	Xylocopa brasilianorum	Hymenoptera: Apidae	1	Amorim unpublished
2	Apocynoids	Mesechiteae		Mandevilla foliosa	Mexico	Eufriesea sp. (?)	Hymenoptera: Apidae: Euglossini	3	Alvarado-Cárdenas Leonardo unpublished
2	Apocynoids	Mesechiteae		Mandevilla foliosa	USA	Amazilia violiceps	Aves: Trochilidae	3	Poole 2005
2	Apocynoids	Mesechiteae		Mandevilla funiformis	Brazil	Birds		3	Zanata 2014
2	Apocynoids	Mesechiteae		Mandevilla funiformis	Brazil	Euglossa (Euglossa) cordata (Linnaeus, 1758)	Hymenoptera: Apidae	3	Gaglianone et al. unpublished
2	Apocynoids	Mesechiteae		Mandevilla funiformis	Brazil	Epicharis chrysopyga Friese, 1900	Hymenoptera: Apidae	3	Gaglianone et al. unpublished
2	Apocynoids	Mesechiteae		Mandevilla funiformis	Brazil	Epicharis nigrita Friese, 1900	Hymenoptera: Apidae	3	Gaglianone et al. unpublished
2	Apocynoids	Mesechiteae		Mandevilla funiformis	Brazil	Xylocopa ordinaria Smith, 1874	Hymenoptera: Apidae	4	Gaglianone et al. unpublished
2	Apocynoids	Mesechiteae		Mandevilla funiformis	Brazil	Phocides	Lepidoptera: Hesperiidae	3	Deprá&Gaglianone unpublished
2	Apocynoids	Mesechiteae		Mandevilla funiformis	Brazil	Hesperiidae	Lepidoptera: Hesperiidae	3	Deprá&Gaglianone unpublished
2	Apocynoids	Mesechiteae		Mandevilla funiformis	Brazil	Pieridae	Lepidoptera: Pieridae	3	Deprá&Gaglianone unpublished
2	Apocynoids	Mesechiteae		Mandevilla funiformis	Brazil	Nitidulidae	Coleoptera: Nitidulidae	3	Deprá&Gaglianone unpublished
2	Apocynoids	Mesechiteae		Mandevilla funiformis	Brazil	Chrysomelidae	Coleoptera: Chrysomelidae	3	Deprá&Gaglianone unpublished
2	Apocynoids	Mesechiteae		Mandevilla funiformis	Brazil	Hyperantha decorata	Coleoptera: Buprestidae	3	Deprá&Gaglianone unpublished
2	Apocynoids	Mesechiteae		Mandevilla funiformis	Brazil	Eufriesea surinamensis	Hymenoptera: Apidae	3	Deprá&Gaglianone unpublished
2	Apocynoids	Mesechiteae		Mandevilla funiformis	Brazil	Chalcididae	Hymenoptera: Chalcididae	3	Deprá&Gaglianone unpublished
2	Apocynoids	Mesechiteae		Mandevilla guanabarica	Brazil	Euglossa sp.	Hymenoptera: Apidae	3	Koschnitzke unpublished
2	Apocynoids	Mesechiteae		Mandevilla guanabarica	Brazil	Eulaema sp.	Hymenoptera: Apidae	3	Koschnitzke unpublished
2	Apocynoids	Mesechiteae		Mandevilla guanabarica	Brazil	Vehilius sp.	Lepidoptera: Hesperiidae	3	Koschnitzke unpublished
2	Apocynoids	Mesechiteae		Mandevilla guanabarica	Brazil	Saliana mathiolus	Lepidoptera: Hesperiidae	3	Koschnitzke unpublished
2	Apocynoids	Mesechiteae		Mandevilla guanabarica	Brazil	Phoebis philea philea	Lepidoptera: Pieridae	3	Koschnitzke unpublished
2	Apocynoids	Mesechiteae		Mandevilla hirsuta	Costa Rica	hermit hummingbirds	Aves: Trochilidae	2	Stiles & Freeman 1993
2	Apocynoids	Mesechiteae		Mandevilla hirsuta	Guyana	Euglossine bee sp. 1	Hymenoptera: Euglossini	3	Ollerton et al. unpublished
2	Apocynoids	Mesechiteae		Mandevilla hirsuta	Guyana	Euglossine bee sp. 2	Hymenoptera: Euglossini	3	Ollerton et al. unpublished
2	Apocynoids	Mesechiteae		Mandevilla hirsuta	Guyana	Butterfly sp.	Lepidoptera	3	Ollerton et al. unpublished
2	Apocynoids	Mesechiteae		Mandevilla hirsuta	Guyana	Hummingbird sp.	Aves: Trochilidae	3	Ollerton et al. unpublished
2	Apocynoids	Mesechiteae		Mandevilla hirsuta	Guyana	Skipper butterfly sp.	Lepidoptera: Hesperiidae	3	Ollerton et al. unpublished
2	Apocynoids	Mesechiteae		Mandevilla hirsuta	Trinidad	Phaethornis guy	Aves: Trochilidae	3	Snow & Snow 1972
2	Apocynoids	Mesechiteae		Mandevilla hirsuta	Trinidad	Phaethornis longuemareus	Aves: Trochilidae	3	Snow & Snow 1972
2	Apocynoids	Mesechiteae		Mandevilla hirsuta	Trinidad	Glaucus hirsuta	Aves: Trochilidae	3	Snow & Snow 1972
2	Apocynoids	Mesechiteae		Mandevilla hirsuta	Trinidad	Florisuga mellivora	Aves: Trochilidae	3	Snow & Snow 1972
2	Apocynoids	Mesechiteae		Mandevilla hirsuta	Trinidad & Tobago	Glaucis hirsuta	Phaethorninae	1	Linhart & Feinsinger 1980
2	Apocynoids	Mesechiteae		Mandevilla hirsuta	Trinidad & Tobago	Phaethornis guy	Phaethorninae	1	Linhart & Feinsinger 1980
2	Apocynoids	Mesechiteae		Mandevilla hirsuta	Trinidad & Tobago	Phaethornis longuemareus	Phaethorninae	1	Linhart & Feinsinger 1980
2	Apocynoids	Mesechiteae		Mandevilla hirsuta	Trinidad & Tobago	Anthracocorax nigricollis	Trochilinae	1	Linhart & Feinsinger 1980
2	Apocynoids	Mesechiteae		Mandevilla hirsuta	Trinidad & Tobago	Heliomaster longirostris	Trochilinae	1	Linhart & Feinsinger 1980
2	Apocynoids	Mesechiteae		Mandevilla hirsuta	Brazil	Hummingbird	Ave	3	Araújo 2010
2	Apocynoids	Mesechiteae		Mandevilla hirsuta	Brazil	Birds		3	Zanata 2014
2	Apocynoids	Mesechiteae		Mandevilla illustris	Brazil	Eumorpha adamsi	Lepidoptera: Sphingidae	1	Amorim 2012, Sazatornil et al. 2016
2	Apocynoids	Mesechiteae		Mandevilla illustris	Brazil	Manduca diffissa	Lepidoptera: Sphingidae	1	Amorim 2012, Sazatornil et al. 2016
2	Apocynoids	Mesechiteae		Mandevilla illustris	Brazil	Protambulyx strigilis	Lepidoptera: Sphingidae	1	Amorim 2012, Sazatornil et al. 2016
2	Apocynoids	Mesechiteae		Mandevilla illustris	Brazil	Bees	Hymenoptera	1	Deus 2014
2	Apocynoids	Mesechiteae		Mandevilla illustris	Brazil	Bees	Hymenoptera	1	Deus 2014
2	Apocynoids	Mesechiteae		Mandevilla illustris	Brazil	Moth	Lepdoptera:	3	Morellato unpublished
2	Apocynoids	Mesechiteae		Mandevilla laxa	Argentina	Manduca bergi	Lepidoptera: Sphingidae	1	Moré et al. 2007
2	Apocynoids	Mesechiteae		Mandevilla laxa	Argentina	Manduca diffissa	Lepidoptera: Sphingidae	1	Moré et al. 2007
2	Apocynoids	Mesechiteae		Mandevilla laxa	Argentina	Manduca tucumana	Lepidoptera: Sphingidae	1	Moré et al. 2007
2	Apocynoids	Mesechiteae		Mandevilla laxa	Argentina	Sphinx maura	Lepidoptera: Sphingidae	1	Moré et al. 2007
2	Apocynoids	Mesechiteae		Mandevilla laxa	Argentina	Manduca sexta	Lepidoptera: Sphingidae	2	Galetto 1997; Galetto & Torres unpublished
2	Apocynoids	Mesechiteae		Mandevilla laxa	Argentina	Manduca diffissa	Lepidoptera: Sphingidae	2	Galetto 1997; Galetto & Torres unpublished
2	Apocynoids	Mesechiteae		Mandevilla laxa	Argentina	Sphinx maura	Lepidoptera: Sphingidae	2	Galetto 1997; Galetto & Torres unpublished
2	Apocynoids	Mesechiteae		Mandevilla laxa	Argentina	Chlorostilbon lucidus	Aves: Trochilidae	3	Galetto & Torres unpublished
2	Apocynoids	Mesechiteae		Mandevilla longiflora	Argentina	Manduca sexta	Lepidoptera: Sphingidae	1	Moré et al. 2007
2	Apocynoids	Mesechiteae		Mandevilla longiflora	Brazil	Cyclocephala melanocephala	Coleoptera: Scarabaeidae	2	Amorim unpublished
2	Apocynoids	Mesechiteae		Mandevilla martiana	Brazil	Bees	Hymenoptera	1	Deus 2014
2	Apocynoids	Mesechiteae		Mandevilla martiana	Brazil	Bees	Hymenoptera	1	Deus 2014
2	Apocynoids	Mesechiteae		Mandevilla mollissima	Brazil	Birds		3	Zanata 2014
2	Apocynoids	Mesechiteae		Mandevilla moricandiana	Brazil	Fly	Diptera: Drosophilidae	3	Pioker et al. 2010
2	Apocynoids	Mesechiteae		Mandevilla moricandiana	Brazil	Thysanoptera	Thysanoptera	3	Pioker et al. 2010
2	Apocynoids	Mesechiteae		Mandevilla moricandiana	Brazil	Hemiptera	Hemiptera	3	Pioker et al. 2010
2	Apocynoids	Mesechiteae		Mandevilla moricandiana	Brazil	Homoptera: Aphidae	Homoptera: Aphidae	3	Pioker et al. 2010
2	Apocynoids	Mesechiteae		Mandevilla moricandiana	Brazil	Moth	Lepidoptera: Sphingidae	3	Pioker et al. 2010
2	Apocynoids	Mesechiteae		Mandevilla moricandiana	Brazil	Fly	Diptera: Drosophilidae	3	Pioker et al. 2010
2	Apocynoids	Mesechiteae		Mandevilla moricandiana	Brazil	Thysanoptera	Thysanoptera	3	Pioker et al. 2010
2	Apocynoids	Mesechiteae		Mandevilla moricandiana	Brazil	Hemiptera	Hemiptera	3	Pioker et al. 2010
2	Apocynoids	Mesechiteae		Mandevilla moricandiana	Brazil	Homoptera: Aphidae	Homoptera: Aphidae	3	Pioker et al. 2010
2	Apocynoids	Mesechiteae		Mandevilla moricandiana	Brazil	Moth	Lepidoptera: Sphingidae	3	Pioker et al. 2010
2	Apocynoids	Mesechiteae		Mandevilla pentlandiana	Argentina	Bombus spp.	Hymenoptera: Apidae	3	Galetto 1997
2	Apocynoids	Mesechiteae		Mandevilla pentlandiana	Argentina	Bombus morio	Hymenoptera: Apidae	3	Torres & Galetto 1998
2	Apocynoids	Mesechiteae		Mandevilla pentlandiana	Argentina	Bombus opifex	Hymenoptera: Apidae	3	Torres & Galetto 1998
2	Apocynoids	Mesechiteae		Mandevilla pentlandiana	Argentina	Apis mellifera	Hymenoptera: Apidae	3	Torres & Galetto 1998
2	Apocynoids	Mesechiteae		Mandevilla pentlandiana	Argentina	Chlorostilbon aureoventris	Aves	3	Torres & Galetto 1998
2	Apocynoids	Mesechiteae		Mandevilla pentlandiana	Argentina	Bombus opifex	Hymenoptera: Apidae	1	Torres & Galetto 1998; Galetto & Torres unpublished
2	Apocynoids	Mesechiteae		Mandevilla pentlandiana	Argentina	Bombus morio	Hymenoptera: Apidae	1	Torres & Galetto 1998; Galetto & Torres unpublished
2	Apocynoids	Mesechiteae		Mandevilla pentlandiana	Argentina	Bombus belicosus	Hymenoptera: Apidae	2	Torres & Galetto 1998; Galetto & Torres unpublished
2	Apocynoids	Mesechiteae		Mandevilla pentlandiana	Argentina	Apis mellifera	Hymenoptera: Apidae	2B	Torres & Galetto 1998; Galetto & Torres unpublished
2	Apocynoids	Mesechiteae		Mandevilla pentlandiana	Argentina	Chlorostilbon lucidus	Aves: Trochilidae	3	Torres & Galetto 1998; Galetto & Torres unpublished
2	Apocynoids	Mesechiteae		Mandevilla pentlandiana	Argentina	Heliomaster furcifer	Aves: Trochilidae	3	Torres & Galetto 1998; Galetto & Torres unpublished
2	Apocynoids	Mesechiteae		Mandevilla pentlandiana	Brazil	Apis mellifera	Hymenoptera: Apidae: Apini	3B	Patrício 2014
2	Apocynoids	Mesechiteae		Mandevilla pentlandiana	Brazil	Apis mellifera	Hymenoptera: Apidae: Apini	3B	Patrício 2014
2	Apocynoids	Mesechiteae		Mandevilla petraea	Argentina	unidentified	Lepidoptera: Sphingidae	3	Galetto 1997	Macrosiphonia petraea
2	Apocynoids	Mesechiteae		Mandevilla petraea	Argentina	Manduca diffissa	Lepidoptera: Sphingidae	1	Moré et al. 2007
2	Apocynoids	Mesechiteae		Mandevilla petraea	Argentina	Manduca rustica	Lepidoptera: Sphingidae	1	Moré et al. 2007
2	Apocynoids	Mesechiteae		Mandevilla petraea	Argentina	Manduca sexta	Lepidoptera: Sphingidae	1	Moré et al. 2007
2	Apocynoids	Mesechiteae		Mandevilla petraea	Argentina	Sphinx maura	Lepidoptera: Sphingidae	1	Moré et al. 2007
2	Apocynoids	Mesechiteae		Mandevilla petraea	Argentina	Manduca sexta	Lepidoptera: Sphingidae	2	Galetto 1997; Galetto & Torres unpublished
2	Apocynoids	Mesechiteae		Mandevilla pohliana	Brazil	Bees	Hymenoptera: Apidae	1	Silva et al. 2012	Mandevilla velutina
2	Apocynoids	Mesechiteae		Mandevilla pohliana	Brazil	Bees	Hymenoptera: Apidae	1	Silva et al. 2012	Mandevilla velutina
2	Apocynoids	Mesechiteae		Mandevilla rugellosa	Guyana	Euglossine bee sp. 1	Hymenoptera: Euglossini	3	Ollerton et al. unpublished
2	Apocynoids	Mesechiteae		Mandevilla rugellosa	Guyana	Skipper butterfly sp.	Lepidoptera: Hesperiidae	3	Ollerton et al. unpublished
2	Apocynoids	Mesechiteae		Mandevilla rugellosa	Guyana	Butterfly sp.	Lepidoptera	3	Ollerton et al. unpublished
2	Apocynoids	Mesechiteae		Mandevilla scabra	Brazil	Phaethornis petrei	Aves: Trochilidae	3	Machado 2009
2	Apocynoids	Mesechiteae		Mandevilla scabra	Brazil	Xylocopa sp.	Hymenoptera: Apidae	3	Arthur Domingos-Melo, unpublished data
2	Apocynoids	Mesechiteae		Mandevilla scabra	Brazil	Entomophily		1	Machado 2009
2	Apocynoids	Mesechiteae		Mandevilla scabra	Brazil	Phaetornis petrei	Aves: Trochilidae	3	Machado 2009
2	Apocynoids	Mesechiteae		Mandevilla scabra	Brazil	Phaethornis pretrei	Aves: Trochilidae	3	Machado 2009
2	Apocynoids	Mesechiteae		Mandevilla scabra	Brazil	Entomophily		1	Machado 2009
2	Apocynoids	Mesechiteae		Mandevilla scabra	Brazil	Phaetornis petrei	Trochilidae	3	Machado 2009
2	Apocynoids	Mesechiteae		Mandevilla scabra	Guyana	Phaethornis ruber	Aves: Trochilidae	3	Snow 1973
2	Apocynoids	Mesechiteae		Mandevilla scabra	Brazil	Birds		3	Zanata 2014
2	Apocynoids	Mesechiteae		Mandevilla sp	Brazil	Bees	Hymenoptera: Apidae	3	Tavares 2011
2	Apocynoids	Mesechiteae		Mandevilla sp.	Brazil	Crysantheda frontalis	Hymenoptera: Apidae	3	Scotti 1911
2	Apocynoids	Mesechiteae		Mandevilla sp.	Brazil	Bees	Hymenoptera: Apidae	3	Tavares 2011
2	Apocynoids	Mesechiteae		Mandevilla sp.	Brazil	Trigona fulviventrís	Hymenoptera	3	Gonçalves et al 1996
2	Apocynoids	Mesechiteae		Mandevilla sp.	Costa Rica	Euglossinae sp.	Hymenoptera: Apidae	2	Janzen 1971
2	Apocynoids	Mesechiteae		Mandevilla sp. nov.	Brazil	Melitoma cf. segmentaria	Hymenoptera: Apidae	2	Löhne et al. 2004
2	Apocynoids	Mesechiteae		Mandevilla sp. nov.	Brazil	Euglossinae sp.	Hymenoptera: Apidae	2	Löhne et al. 2004
2	Apocynoids	Mesechiteae		Mandevilla subcarnosa	Brazil	Eulaema meriana	Hymenoptera: Apidae: Euglossini	1	Rech et al. 2009	Mandevilla ulei
2	Apocynoids	Mesechiteae		Mandevilla subcarnosa	Brazil	Trigona williana	Hymenoptera: Apidae: Meliponini	4	Rech et al. 2009	Mandevilla ulei
2	Apocynoids	Mesechiteae		Mandevilla subcarnosa	Brazil	Trigona fulviventris	Hymenoptera: Apidae: Meliponini	4	Rech et al. 2009	Mandevilla ulei
2	Apocynoids	Mesechiteae		Mandevilla subcarnosa	Brazil	Xylocopa	Hymenoptera: Apidae: Xylocopini	4	Rech et al. 2009	Mandevilla ulei
2	Apocynoids	Mesechiteae		Mandevilla subcarnosa	Brazil	Damas clavus	Lepidoptera: Hesperiidae	1	Rech et al. 2009	Mandevilla ulei
2	Apocynoids	Mesechiteae		Mandevilla subcarnosa	Brazil	Eulaema meriana	Hymenoptera: Apidae: Euglossini	1	Rech et al. 2009	Mandevilla ulei
2	Apocynoids	Mesechiteae		Mandevilla subcarnosa	Brazil	Trigona williana	Hymenoptera: Apidae: Meliponini	4	Rech et al. 2009	Mandevilla ulei
2	Apocynoids	Mesechiteae		Mandevilla subcarnosa	Brazil	Trigona fulviventris	Hymenoptera: Apidae: Meliponini	4	Rech et al. 2009	Mandevilla ulei
2	Apocynoids	Mesechiteae		Mandevilla subcarnosa	Brazil	Xylocopa	Hymenoptera: Apidae: Xylocopini	4	Rech et al. 2009	Mandevilla ulei
2	Apocynoids	Mesechiteae		Mandevilla subcarnosa	Brazil	Damas clavus	Lepidoptera: Hesperiidae	1	Rech et al. 2009	Mandevilla ulei
2	Apocynoids	Mesechiteae		Mandevilla tenuifolia	Brazil	butterfly	Lepidoptera: Pieridae	3	Silva et al. 2008	Mandevilla tenuiflora
2	Apocynoids	Mesechiteae		Mandevilla tenuifolia	Brazil	Butterfly	Lepidoptera: Pieridae	3	Silva et al. 2008	Mandevilla tenuiflora
2	Apocynoids	Mesechiteae		Mandevilla tenuifolia	Brazil	Cogia calchas	Lepidoptera: Hesperiidae	1	Alvino et al. 2007; Araujo et al. 2014
2	Apocynoids	Mesechiteae		Mandevilla tenuifolia	Brazil	Heliopetes ericetorium	Lepidoptera: Hesperiidae	1	Alvino et al. 2007; Araujo et al. 2015
2	Apocynoids	Mesechiteae		Mandevilla tenuifolia	Brazil	Agraulis vanillae	Lepidoptera: Nymphalidae	1	Alvino et al. 2007; Araujo et al. 2016
2	Apocynoids	Mesechiteae		Mandevilla tenuifolia	Brazil	Ascia monuste	Lepidoptera: Pieridae	1	Alvino et al. 2007; Araujo et al. 2017
2	Apocynoids	Mesechiteae		Mandevilla tenuifolia	Brazil	Aphrissa statira	Lepidoptera: Pieridae	1	Alvino et al. 2007; Araujo et al. 2018
2	Apocynoids	Mesechiteae		Mandevilla tenuifolia	Brazil	Phoebis statira	Lepidoptera: Pieridae	1	Alvino et al. 2007; Araujo et al. 2019
2	Apocynoids	Mesechiteae		Mandevilla tenuifolia	Brazil	Agraulis vanillae	Lepidoptera Nymphalidae	1	Alvino 2008
2	Apocynoids	Mesechiteae		Mandevilla tenuifolia	Brazil	Ascia monuste	Lepidoptera: Pieridae	1	Alvino 2008
2	Apocynoids	Mesechiteae		Mandevilla tenuifolia	Brazil	Aphrissa statira	Lepidoptera: Pieridae	1	Alvino 2008
2	Apocynoids	Mesechiteae		Mandevilla tenuifolia	Brazil	Cogia calchas	Lepidoptera: Hesperiidae	1	Alvino 2008
2	Apocynoids	Mesechiteae		Mandevilla tenuifolia	Brazil	Heliopetes ericetorium	Lepidoptera: Hesperiidae	1	Alvino 2008
2	Apocynoids	Mesechiteae		Mandevilla tenuifolia	Brazil	Phoebis statir	Lepidoptera: Pieridae	1	Alvino 2008
2	Apocynoids	Mesechiteae		Mandevilla tenuifolia	Brazil	Agraulis vanillae	Lepidoptera Nymphalidae	1	Alvino 2008
2	Apocynoids	Mesechiteae		Mandevilla tenuifolia	Brazil	Ascia monuste	Lepidoptera: Pieridae	1	Alvino 2008
2	Apocynoids	Mesechiteae		Mandevilla tenuifolia	Brazil	Aphrissa statira	Lepidoptera: Pieridae	1	Alvino 2008
2	Apocynoids	Mesechiteae		Mandevilla tenuifolia	Brazil	Cogia calchas	Lepidoptera: Hesperiidae	1	Alvino 2008
2	Apocynoids	Mesechiteae		Mandevilla tenuifolia	Brazil	Heliopetes ericetorium	Lepidoptera: Hesperiidae	1	Alvino 2008
2	Apocynoids	Mesechiteae		Mandevilla tenuifolia	Brazil	Phoebis statir	Lepidoptera: Pieridae	1	Alvino 2008
2	Apocynoids	Mesechiteae		Mandevilla tenuifolia	Brazil	Moth	Lepdoptera:	3	Morellato unpublished
2	Apocynoids	Mesechiteae		Mandevilla tenuifolia	Brazil	butterfly	Lepidoptera	1	Alvino et al. 2007
2	Apocynoids	Mesechiteae		Mandevilla tenuifolia	Brazil	Butterfly	Lepidoptera	1	Alvino et al. 2007
2	Apocynoids	Mesechiteae		Mandevilla urophylla	Brazil	Clytolaema rubricauda	Apodiformes: Trochilidae	2	Freitas L. et al. unpublished
2	Apocynoids	Mesechiteae		Mandevilla urophylla	Brazil	Zoophily		1	Klein 2006
2	Apocynoids	Mesechiteae		Mandevilla urophylla	Brazil	Zoophily		1	Klein 2006
2	Apocynoids	Mesechiteae		Mandevilla urophylla	Brazil	Zoophily		1	Klein 2006
2	Apocynoids	Mesechiteae		Mandevilla urophylla	Brazil	Zoophily		1	Klein 2006
2	Apocynoids	Mesechiteae		Mandevilla veraguasensis	Costa Rica	Heliomaster squamosus	Aves: Trochilidae	3	Feinsinger 1976
2	Apocynoids	Mesechiteae		Mesechites trifidus	Guyana	Euglossine bee sp.	Hymenoptera: Euglossini	3	Ollerton et al. unpublished	Mesechites trifida
2	Apocynoids	Mesechiteae		Mesechites trifidus	Guyana	Large bee sp.	Hymenoptera: Apidae	3	Ollerton et al. unpublished	Mesechites trifida
2	Apocynoids	Nerieae	Alafiinae	Strophanthus gratus	Ivory Coast	Nitidulidae		3B	Albers & Van der Maesen 1994
2	Apocynoids	Nerieae	Alafiinae	Strophanthus hispidus	Ivory Coast	Hymenoptera	2 sp.	2	Albers & Van der Maesen 1994
2	Apocynoids	Nerieae	Alafiinae	Strophanthus hispidus	Ivory Coast	Scoliidae sp.		2	Albers & Van der Maesen 1994
2	Apocynoids	Nerieae	Alafiinae	Strophanthus hispidus	Ivory Coast	Apidae sp.		2	Albers & Van der Maesen 1994
2	Apocynoids	Nerieae	Alafiinae	Strophanthus hispidus	Ivory Coast	Vespoideae sp.		2	Albers & Van der Maesen 1994
2	Apocynoids	Nerieae	Alafiinae	Strophanthus wallichiii	Laos	unidentified moth	Lepidoptera	2	Kato et al. 2008
2	Apocynoids	Nerieae	Neriinae	Nerium oleander	Brazil	just inform the number of floral visitors	Lepidoptera:	3	Lemes et al. 2008
2	Apocynoids	Nerieae	Neriinae	Nerium oleander	Spain	Sphinx nerii	Lepidoptera: Sphingidae	2	Knuth 1899
2	Apocynoids	Nerieae	Neriinae	Nerium oleander	Spain	Bombus lucorum	Hymenoptera: Apidae	2	Herrera 1991
2	Apocynoids	Nerieae	Neriinae	Nerium oleander	Spain	Xylocopa violacea	Hymenoptera: Apidae	2	Herrera 1991
2	Apocynoids	Nerieae	Neriinae	Nerium oleander	Spain	Diptera: Calliphoridae sp.		2	Herrera 1991
2	Apocynoids	Nerieae	Neriinae	Nerium oleander	Spain	Hymenoptera: Halictidae sp.		2	Herrera 1991
2	Apocynoids	Nerieae	Neriinae	Nerium oleander	Brazil	Centris	Hymenoptera: Apidae: Centridini	3A	Cantuária 2010
2	Apocynoids	Nerieae	Neriinae	Nerium oleander	Brazil	Trigona fulviventris	Hymenoptera: Apidae: Meliponini	3A	Cantuária 2010
2	Apocynoids	Nerieae	Neriinae	Nerium oleander	Brazil	Trigona pallens	Hymenoptera: Apidae: Meliponini	3A	Cantuária 2010
2	Apocynoids	Nerieae	Neriinae	Nerium oleander	Brazil	Centris	Hymenoptera: Apidae: Centridini	3A	Cantuária 2010
2	Apocynoids	Nerieae	Neriinae	Nerium oleander	Brazil	Trigona fulviventris	Hymenoptera: Apidae: Meliponini	3A	Cantuária 2010
2	Apocynoids	Nerieae	Neriinae	Nerium oleander	Brazil	Trigona pallens	Hymenoptera: Apidae: Meliponini	3A	Cantuária 2010
2	Apocynoids	Nerieae	Neriinae	Nerium oleander	USA	Amazilia violiceps	Aves: Trochilidae	3A	Poole 2005
2	Apocynoids	Odontadenieae		Angadenia berteroi	USA	Megachile georgica	Hymenoptera: Megachilidae	2	Barrios et al. 2016
2	Apocynoids	Odontadenieae		Angadenia berteroi	USA	Melissodes communis communis	Hymenoptera: Apidae	2	Barrios et al. 2016
2	Apocynoids	Odontadenieae		Angadenia berteroi	USA	Augochlorella gratiosa	Hymenoptera: Halictidae	3	Barrios et al. 2016
2	Apocynoids	Odontadenieae		Angadenia berteroi	USA	Augochloropsis anonyma	Hymenoptera: Halictidae	3	Barrios et al. 2016
2	Apocynoids	Odontadenieae		Angadenia berteroi	USA	Ascia monuste phileta	Lepidoptera: Pieridae	3	Barrios et al. 2016
2	Apocynoids	Odontadenieae		Angadenia berteroi	USA	Agraulis vanillae nigrior	Lepidoptera: Nymphalidae	3	Barrios et al. 2016
2	Apocynoids	Odontadenieae		Angadenia berteroi	USA	Asbolis capucinus	Lepidoptera: Hesperiidae	3	Barrios et al. 2016
2	Apocynoids	Odontadenieae		Angadenia berteroi	USA	Cymaenes tripunctus	Lepidoptera: Hesperiidae	3	Barrios et al. 2016
2	Apocynoids	Odontadenieae		Angadenia berteroi	USA	Hylephyla phyleus	Lepidoptera: Hesperiidae	3	Barrios et al. 2016
2	Apocynoids	Odontadenieae		Angadenia berteroi	USA	Lerema accius	Lepidoptera: Hesperiidae	3	Barrios et al. 2016
2	Apocynoids	Odontadenieae		Angadenia berteroi	USA	Polites baracoa baracoa	Lepidoptera: Hesperiidae	3	Barrios et al. 2016
2	Apocynoids	Odontadenieae		Angadenia berteroi	USA	Wallengrenia otho	Lepidoptera: Hesperiidae	3	Barrios et al. 2016
2	Apocynoids	Odontadenieae		Odontadenia geminata	Guyana	Euglossine bee sp.	Hymenoptera: Euglossini	3	Ollerton et al. unpublished
2	Apocynoids	Odontadenieae		Odontadenia lutea	Brazil	Bees	Hymenoptera: Apidae	1	Silva et al. 2012
2	Apocynoids	Odontadenieae		Odontadenia lutea	Brazil	Bees	Hymenoptera: Apidae	1	Silva et al. 2012
2	Apocynoids	Odontadenieae		Odontadenia lutea	Brazil	Bees	Hymenoptera	3	Morellato unpublished
2	Apocynoids	Odontadenieae		Odontadenia macrantha	Panama	Euglossa despecta	Hymenoptera: Apidae	2	S. Sakai unpublished
2	Apocynoids	Odontadenieae		Odontadenia macrantha	Panama	unidentified	Lepidoptera: Hesperiidae	2	S. Sakai unpublished
2	Apocynoids	Odontadenieae		Pentalinon luteum	Bahamas	Ascia monuste eubotea	Lepidoptera: Pieridae	3	S. Koptur, T. Livshultz, G. Ionta, C.W. Tan unpublished data
2	Apocynoids	Odontadenieae		Pentalinon luteum	Bahamas	Agraulis vanillae insularis	Lepidoptera: Nymphalidae	3	S. Koptur, T. Livshultz, G. Ionta, C.W. Tan unpublished data
2	Apocynoids	Odontadenieae		Pentalinon luteum	Bahamas	Dialictus parvus	Hymenoptera: Halictidae	2	S. Koptur, T. Livshultz, G. Ionta, C.W. Tan unpublished data
2	Apocynoids	Odontadenieae		Pentalinon luteum	Bahamas	Dryas iulia carteri	Lepidoptera: Nymphalidae	2	S. Koptur, T. Livshultz, G. Ionta, C.W. Tan unpublished data
2	Apocynoids	Odontadenieae		Pentalinon luteum	Bahamas	Phoebis agarithe antillia	Lepidoptera: Pieridae	2	S. Koptur, T. Livshultz, G. Ionta, C.W. Tan unpublished data
2	Apocynoids	Odontadenieae		Pentalinon luteum	Bahamas	large bees, undetermined	Hymenoptera indet.	3	S. Koptur, T. Livshultz, G. Ionta, C.W. Tan unpublished data
2	Apocynoids	Odontadenieae		Pentalinon luteum	Brazil	Trochilus polytmus	Aves: Trochilidae	3A	Quesada Tirrel & Tirrel 1990	Urechites lutea
2	Apocynoids	Odontadenieae		Pentalinon luteum	Brazil	Trochilus scitulus	Aves: Trochilidae	3A	Quesada Tirrel & Tirrel 1990	Urechites lutea
2	Apocynoids	Odontadenieae		Pentalinon luteum	Jamaica	Trochilus polytmus	Aves: Trochilidae	1	Percival 1974	Urechites lutea
2	Apocynoids	Odontadenieae		Pentalinon luteum	Brazil	Birds		3	Zanata 2014
2	Apocynoids	Odontadenieae		Pentalinon sp.	Costa Rica	Euglossinae	Hymenoptera: Apidae	2	Janzen 1971	Urechites sp.
2	Apocynoids	Odontadenieae		Stipecoma peltigera	Brazil	Chlorostilbon lucidus	Aves: Trochilidae	3	Machado et al. 2007
2	Apocynoids	Odontadenieae		Stipecoma peltigera	Brazil	Entomophily		1	Machado 2007
2	Apocynoids	Odontadenieae		Stipecoma peltigera	Brazil	Birds		3	Zanata 2014
2	Apocynoids	Odontadenieae		Stipecoma peltigera	Brazil	Entomophily		1	Machado 2007
2	Apocynoids	Odontadenieae		Thyrsanthella difformis	United States	Bombus sp.	Hymenoptera: Apidae	3	Livshultz unpublished
2	Apocynoids	Wrightieae		Wrightia arborea	India	Theretra silhetensis	Lepidoptera: Sphingidae	2	Barman et al. 2018	Wrightia tomentosa
2	Apocynoids	Wrightieae		Wrightia arborea	India	Macroglossum trochilus	Lepidoptera: Sphingidae	2	Barman et al. 2018	Wrightia tomentosa
2	Apocynoids	Wrightieae		Wrightia arborea	India	Cephanodes hylus	Lepidoptera: Sphingidae	2	Barman et al. 2018	Wrightia tomentosa
2	Apocynoids	Wrightieae		Wrightia arborea	India	Deilephila elpenor	Lepidoptera: Sphingidae	2	Barman et al. 2018	Wrightia tomentosa
2	Apocynoids	Wrightieae		Wrightia arborea	India	Parotis marginata	Lepidoptera: Crambidae	2	Barman et al. 2018	Wrightia tomentosa
2	Apocynoids	Wrightieae		Wrightia arborea	India	Pygospila tyres	Lepidoptera: Crambidae	2	Barman et al. 2018	Wrightia tomentosa
2	Apocynoids	Wrightieae		Wrightia arborea	India	Ericeia sp.	Lepidoptera: Eribidae	2	Barman et al. 2018	Wrightia tomentosa
2	Apocynoids	Wrightieae		Wrightia arborea	India	Hypopyra sp.	Lepidoptera: Eribidae	2	Barman et al. 2018	Wrightia tomentosa
2	Apocynoids	Wrightieae		Wrightia arborea	India	Apis dorsata	Hymenoptera: Apidae	4	Barman et al. 2018	Wrightia tomentosa
2	Apocynoids	Wrightieae		Wrightia arborea	India	Parotis marginata	Lepidoptera: Crambidae	2	Shivanna & Tandon 2014	Wrightia tomentosa
2	Apocynoids	Wrightieae		Wrightia tinctoria	India	honeybees, carpenter bees, wasps, flies, butterflies		3	Reddi, Reddi & Reddi 1979
2	Apocynoids	Wrightieae		Wrightia tinctoria	India	Xylocopa spp.	Hymenoptera: Apidae	2	Bhatnagar 1986
2	Apocynoids	Wrightieae		Wrightia tinctoria	India	Apis cerana indica	Hymenoptera: Apidae	2	Raju, Zafar & Rao 2005
2	Apocynoids	Wrightieae		Wrightia tinctoria	India	Apis florea	Hymenoptera: Apidae	2	Raju, Zafar & Rao 2005
2	Apocynoids	Wrightieae		Wrightia tinctoria	India	Trigona iridipennis	Hymenoptera: Apidae	2	Raju, Zafar & Rao 2005
2	Apocynoids	Wrightieae		Wrightia tinctoria	India	Ceratina simillima	Hymenoptera: Apidae	2	Raju, Zafar & Rao 2005
2	Apocynoids	Wrightieae		Wrightia tinctoria	India	Delta conoideus	Hymenoptera: Vespidae - Eumeninae	2	Raju, Zafar & Rao 2005
2	Apocynoids	Wrightieae		Wrightia tinctoria	India	Rhynchium metallicum	Hymenoptera: Vespidae - Eumeninae	2	Raju, Zafar & Rao 2005
2	Apocynoids	Wrightieae		Wrightia tinctoria	India	Catopsilia pyranthe	Lepidoptera: Pieridae	2	Raju, Zafar & Rao 2005
2	Apocynoids	Wrightieae		Wrightia tinctoria	India	Anaphaeis aurota	Lepidoptera: Pieridae	2	Raju, Zafar & Rao 2005
2	Apocynoids	Wrightieae		Wrightia tinctoria	India	Cepora nerissa	Lepidoptera: Pieridae	2	Raju, Zafar & Rao 2005
2	Apocynoids	Wrightieae		Wrightia tinctoria	India	Camponotus sp.	Hymenoptera: Formicidae - Formicinae	2	Raju, Zafar & Rao 2005
2	Apocynoids	Wrightieae		Wrightia tinctoria	India	Crematogaster sp.	Hymenoptera: Formicidae	2	Raju, Zafar & Rao 2005
2	Apocynoids	Wrightieae		Wrightia tinctoria	India	Tirumala limniace	Lepidoptera: Nymphalidae	2	Churi 2018
2	Apocynoids	Wrightieae		Wrightia tinctoria	India	Catopsilia pomona	Lepidoptera: Pieridae	2	Churi 2018
2	Apocynoids	Wrightieae		Wrightia tinctoria	India	Catopsilia pyranthe	Lepidoptera: Pieridae	2	Churi 2018
2	Apocynoids	Wrightieae		Wrightia tinctoria	India	Atrophaneura aristolochiae	Lepidoptera: Papilionidae	2	Sachin Punekar, unpublished data
3	Periplocoideae			Camptocarpus crassifolius	South Africa	unknown (1 sp.)	Coleoptera	3	Scott-Elliot 1891
3	Periplocoideae			Camptocarpus crassifolius	South Africa	unknown (1 sp.)	Diptera	3	Scott-Elliot 1891
3	Periplocoideae			Camptocarpus crassifolius	South Africa	Apis unicolor	Hymenoptera: Apidae	3	Scott-Elliot 1891
3	Periplocoideae			Camptocarpus crassifolius	South Africa	unknown;"sand-wasp form"	Hymenoptera	3	Scott-Elliot 1891
3	Periplocoideae			Camptocarpus crassifolius	South Africa	Limnas [Danaus] chrysippus	Lepidoptera: Danaidae	3	Scott-Elliot 1891
3	Periplocoideae			Camptocarpus crassifolius	South Africa	Limnas [Danaus] sp.	Lepidoptera: Danaidae	3	Scott-Elliot 1891
3	Periplocoideae			Camptocarpus crassifolius	South Africa	Closterus [Pygaera] flabellicornus	Lepidoptera: Noctuidae	3	Scott-Elliot 1891
3	Periplocoideae			Camptocarpus crassifolius	South Africa	Acraea zitya	Lepidoptera: Nymphalidae	3	Scott-Elliot 1891
3	Periplocoideae			Camptocarpus crassifolius	South Africa	Junonia rhadama	Lepidoptera: Nymphalidae	3	Scott-Elliot 1891
3	Periplocoideae			Camptocarpus crassifolius	South Africa	unknown; "three other species"	Lepidoptera	3	Scott-Elliot 1891
3	Periplocoideae			Chlorocyathus (Kappia) lobulata	South Africa	unidentified	Diptera: Cecidomyiidae	3	Coombs 2010
3	Periplocoideae			Chlorocyathus (Kappia) lobulata	South Africa	unidentified	Diptera: Diopsidae	2	Coombs 2010
3	Periplocoideae			Chlorocyathus (Kappia) lobulata	South Africa	unidentified	Diptera: Drosophilidae	3	Coombs 2010
3	Periplocoideae			Chlorocyathus (Kappia) lobulata	South Africa	unidentified	Diptera: Lauxaniidae	3	Coombs 2010
3	Periplocoideae			Chlorocyathus (Kappia) lobulata	South Africa	unidentified	Diptera: Muscidae	3	Coombs 2010
3	Periplocoideae			Chlorocyathus (Kappia) lobulata	South Africa	unidentified	Diptera: Phoridae	3	Coombs 2010
3	Periplocoideae			Chlorocyathus (Kappia) lobulata	South Africa	unidentified	Diptera: Platypezidae	3	Coombs 2010
3	Periplocoideae			Chlorocyathus (Kappia) lobulata	South Africa	unidentified	Diptera: Stratiomyidae	3	Coombs 2010
3	Periplocoideae			Chlorocyathus (Kappia) lobulata	South Africa	unidentified	Diptera: Syrphidae	3	Coombs 2010
3	Periplocoideae			Chlorocyathus (Kappia) lobulata	South Africa	unidentified	Diptera: Tachinidae	2	Coombs 2010
3	Periplocoideae			Chlorocyathus (Kappia) lobulata	South Africa	unidentified	Diptera: Tephritidae	2	Coombs 2010
3	Periplocoideae			Cryptolepis cryptolepioides	South Africa	Apis mellifera	Hymenoptera: Apidae	3	Joubert unpublished
3	Periplocoideae			Cryptostegia grandiflora	Australia	Macroura densiter	Coleoptera: Nitidulidae	3A	Blake 1962
3	Periplocoideae			Cryptostegia grandiflora	India	Hycleus sp.	Coleoptera: Meloidae	4A	Sachin Punekar, unpublished data
3	Periplocoideae			Cryptostegia grandiflora	Madagascar	Scarab beetles	Coleoptera: Scarabidae	3	Tomley 1995
3	Periplocoideae			Cryptostegia grandiflora	Madagascar	Thrips	Thysanoptera	3	Tomley 1995
3	Periplocoideae			Cryptostegia grandiflora	Brazil	Bees	Hymenoptera: Apoidea	1A	Aleixo 2013
3	Periplocoideae			Cryptostegia grandiflora	Brazil	Bees	Hymenoptera: Apoidea	1A	Aleixo 2013
3	Periplocoideae			Cryptostegia madagascariensis	Brazil	Thygater analis	Hymenoptera: Anthophoridae	3A	Vieira et al. 2004
3	Periplocoideae			Cryptostegia madagascariensis	Brazil	Apis mellifera	Hymenoptera: Apidae	3A	Vieira et al. 2004
3	Periplocoideae			Cryptostegia madagascariensis	Brazil	Bombus pauloensis	Hymenoptera: Apidae	3A	Vieira et al. 2004
3	Periplocoideae			Cryptostegia madagascariensis	Brazil	Euglossa townsendi	Hymenoptera: Apidae	3A	Vieira et al. 2004
3	Periplocoideae			Cryptostegia madagascariensis	Brazil	Monoeca sp.	Hymenoptera: Apidae	3A	Vieira et al. 2004
3	Periplocoideae			Cryptostegia madagascariensis	Brazil	Peponapis fervens	Hymenoptera: Apidae	3A	Vieira et al. 2004
3	Periplocoideae			Cryptostegia madagascariensis	Brazil	Trigona spinipes	Hymenoptera: Apidae	3A	Vieira et al. 2004
3	Periplocoideae			Cryptostegia madagascariensis	Brazil	unknown; 2 morphospecies	Lepidoptera	3A	Vieira et al. 2004
3	Periplocoideae			Cryptostegia madagascariensis	Madagascar	Xylocopa spp.	Hymenoptera: Apidae	3	Vogel unpublished cited in Schick 1982
3	Periplocoideae			Cryptostegia madagascariensis	Madagascar	Batocnema coquereli	Lepidoptera: Sphingidae	1	Walther 1994
3	Periplocoideae			Cryptostegia madagascariensis	Madagascar	Hippotion saclavorum	Lepidoptera: Sphingidae	1	Walther 1994
3	Periplocoideae			Cryptostegia madagascariensis	Madagascar	Nephele comma	Lepidoptera: Sphingidae	1	Walther 1994
3	Periplocoideae			Decalepis hamiltonii	India	Brachinus sp.	Coleoptera: Carabidae	1	Raju & Ramana 2009
3	Periplocoideae			Decalepis hamiltonii	India	Thrips	Thysanoptera	1	Raju & Ramana 2009
3	Periplocoideae			Gymnanthera nitida (probably)	Australia	Anopheles annulipes	Diptera: Culicidae	2	Piper et al.1990; Forster 1991
3	Periplocoideae			Gymnanthera nitida (probably)	Australia	Anopheles farauti	Diptera: Culicidae	2	Piper et al.1990; Forster 1991
3	Periplocoideae			Parquetina nigrescens	Gabon	Muscid fly	Diptera: Muscidae	3	Ollerton unpublished
3	Periplocoideae			Parquetina nigrescens	Gabon	Sarcophagid fly	Diptera: Sarcophagidae	3	Ollerton unpublished
3	Periplocoideae			Parquetina nigrescens	Gabon	Tachinid fly	Diptera: Tachinidae	3	Ollerton unpublished
3	Periplocoideae			Parquetina nigrescens	Gabon	Polybioides sp.	Hymenoptera: Vespidae	3	Ollerton unpublished
3	Periplocoideae			Parquetina nigrescens	Gabon	Polistes sp.	Hymenoptera: Vespidae	3	Ollerton unpublished
3	Periplocoideae			Parquetina nigrescens	Gabon	Trigona sp.	Hymenoptera: Apidae	3	Ollerton unpublished
3	Periplocoideae			Parquetina nigrescens	Gabon	Grasshopper	Orthoptera	3 (herbivore)	Ollerton unpublished
3	Periplocoideae			Parquetina nigrescens	Gabon	Large vespid wasp	Hymenoptera: Vespidae	3(2)	Ollerton unpublished
3	Periplocoideae			Periploca aphylla	Oman	unknown	Diptera: Calliphoridae	3	Jonkers 1993, pers.comm.
3	Periplocoideae			Periploca aphylla	Oman	Polistes watti	Hymenoptera: Vespidae	3	Jonkers 1993, pers.comm.
3	Periplocoideae			Periploca graeca	Europe	unknown	Diptera: Calliphoridae	2B	Schick 1982
3	Periplocoideae			Periploca graeca	Europe	unknown	Diptera: Sarcophagidae	2B	Schick 1982
3	Periplocoideae			Periploca graeca	Turkey	Apis mellifera	Hymenoptera: Apidae	3	Celep unpublished
3	Periplocoideae			Periploca graeca	UK	unidentified	Diptera	3A	Joubert unpublished
3	Periplocoideae			Periploca graeca	UK	Bombus hypnorum	Hymenoptera: Apidae	3A	Joubert unpublished
3	Periplocoideae			Periploca graeca	UK	unidentified	Diptera	3A	Joubert unpublished
3	Periplocoideae			Periploca graeca	UK	Bombus terrestris	Hymenoptera: Apidae	3A	Joubert unpublished
3	Periplocoideae			Periploca graeca	UK	Apis mellifera	Hymenoptera: Apidae	3A	Joubert unpublished
3	Periplocoideae			Periploca graeca	UK	unidentified	Diptera	3A	Joubert unpublished
3	Periplocoideae			Periploca laevigata	El Hierro	Neodryophilus cryptophagoides	Coleoptera: Anobiidae	3	Trøjelsgaard et al. 2015
3	Periplocoideae			Periploca laevigata	El Hierro	Cryptocephalus nitidicollis	Coleoptera: Chrysomelidae	3	Trøjelsgaard et al. 2015
3	Periplocoideae			Periploca laevigata	El Hierro	Delia flavibasis	Diptera: Anthomyiidae	3	Trøjelsgaard et al. 2015
3	Periplocoideae			Periploca laevigata	El Hierro	Lucilia sericata	Diptera: Calliphoridae	3	Trøjelsgaard et al. 2015
3	Periplocoideae			Periploca laevigata	El Hierro	unknown	Diptera: Chloropidae	3	Trøjelsgaard et al. 2015
3	Periplocoideae			Periploca laevigata	El Hierro	Thaumatomyia notata	Diptera: Chloropidae	3	Trøjelsgaard et al. 2015
3	Periplocoideae			Periploca laevigata	El Hierro	Camponotus feae	Hymenoptera: Formicidae	3	Trøjelsgaard et al. 2015
3	Periplocoideae			Periploca laevigata	La Gomera	Scymnus canariensis	Coleoptera: Coccinellidae	3	Trøjelsgaard et al. 2015
3	Periplocoideae			Periploca laevigata	La Gomera	unknown	Diptera	3	Trøjelsgaard et al. 2015
3	Periplocoideae			Periploca laevigata	La Gomera	Megaselia sp.	Diptera: Phoridae	3	Trøjelsgaard et al. 2015
3	Periplocoideae			Periploca laevigata	La Gomera	unknown	Diptera: Sciaridae	3	Trøjelsgaard et al. 2015
3	Periplocoideae			Periploca laevigata	La Gomera	Aprostocetus occidentalis	Hymenoptera: Eulophidae	3	Trøjelsgaard et al. 2015
3	Periplocoideae			Periploca laevigata	La Gomera	Camponotus feae	Hymenoptera: Formicidae	3	Trøjelsgaard et al. 2015
3	Periplocoideae			Periploca laevigata	La Gomera	Paratrechina longicornis	Hymenoptera: Formicidae	3	Trøjelsgaard et al. 2015
3	Periplocoideae			Periploca laevigata	La Gomera	Plagiolepis schmitzii	Hymenoptera: Formicidae	3	Trøjelsgaard et al. 2015
3	Periplocoideae			Periploca laevigata	La Gomera	Lasioglossum viride	Hymenoptera: Halictidae	3	Trøjelsgaard et al. 2015
3	Periplocoideae			Periploca laevigata	La Gomera	unknown	Hymenoptera: Vespidae	3	Trøjelsgaard et al. 2015
3	Periplocoideae			Periploca laevigata	Tenerife	unidentified	Diptera	3	Ollerton unpublished
3	Periplocoideae			Periploca laevigata	Tenerife	Neodryophilus cryptophagoides	Coleoptera: Anobiidae	3	Trøjelsgaard et al. 2015
3	Periplocoideae			Periploca laevigata	Tenerife	Coccinella miranda	Coleoptera: Coccinellidae	3	Trøjelsgaard et al. 2015
3	Periplocoideae			Periploca laevigata	Tenerife	Anaspis proteus	Coleoptera: Scraptiidae	3	Trøjelsgaard et al. 2015
3	Periplocoideae			Periploca laevigata	Tenerife	unknown	Diptera	3	Trøjelsgaard et al. 2015
3	Periplocoideae			Periploca laevigata	Tenerife	unknown	Diptera: Agromyzidae?	3	Trøjelsgaard et al. 2015
3	Periplocoideae			Periploca laevigata	Tenerife	Chrysomya albiceps	Diptera: Calliphoridae	3	Trøjelsgaard et al. 2015
3	Periplocoideae			Periploca laevigata	Tenerife	Lucilia sericata	Diptera: Calliphoridae	3	Trøjelsgaard et al. 2015
3	Periplocoideae			Periploca laevigata	Tenerife	unknown	Diptera: Calliphoridae	3	Trøjelsgaard et al. 2015
3	Periplocoideae			Periploca laevigata	Tenerife	unknonw	Diptera: Chloropidae	3	Trøjelsgaard et al. 2015
3	Periplocoideae			Periploca laevigata	Tenerife	Fannia sp.	Diptera: Fanniidae	3	Trøjelsgaard et al. 2015
3	Periplocoideae			Periploca laevigata	Tenerife	Musca domestica	Diptera: Muscidae	3	Trøjelsgaard et al. 2015
3	Periplocoideae			Periploca laevigata	Tenerife	Synthesomyia nudiseta	Diptera: Muscidae	3	Trøjelsgaard et al. 2015
3	Periplocoideae			Periploca laevigata	Tenerife	unknown	Diptera: Sarcophagidae	3	Trøjelsgaard et al. 2015
3	Periplocoideae			Periploca laevigata	Tenerife	Scenopinus sp.	Diptera: Scenopinidae	3	Trøjelsgaard et al. 2015
3	Periplocoideae			Periploca laevigata	Tenerife	unknown	Diptera: Sciaridae	3	Trøjelsgaard et al. 2015
3	Periplocoideae			Periploca laevigata	Tenerife	Eumerus latitarsis	Diptera: Syrphidae	3	Trøjelsgaard et al. 2015
3	Periplocoideae			Periploca laevigata	Tenerife	Estheria simonyi	Diptera: Tachinidae	3	Trøjelsgaard et al. 2015
3	Periplocoideae			Periploca laevigata	Tenerife	Physiphora alceae	Diptera: Ulidiidae	3	Trøjelsgaard et al. 2015
3	Periplocoideae			Periploca laevigata	Tenerife	unknown	Hemiptera	3	Trøjelsgaard et al. 2015
3	Periplocoideae			Periploca laevigata	Tenerife	unknown	Hemiptera: Aleyrodidae	3	Trøjelsgaard et al. 2015
3	Periplocoideae			Periploca laevigata	Tenerife	unknown	Hemiptera: Aphidae	3	Trøjelsgaard et al. 2015
3	Periplocoideae			Periploca laevigata	Tenerife	unknown	Hymenoptera	3	Trøjelsgaard et al. 2015
3	Periplocoideae			Periploca laevigata	Tenerife	Apis mellifera	Hymenoptera: Apidae	3	Trøjelsgaard et al. 2015
3	Periplocoideae			Periploca laevigata	Tenerife	Aprostocetus occidentalis	Hymenoptera: Eulophidae	3	Trøjelsgaard et al. 2015
3	Periplocoideae			Periploca laevigata	Tenerife	Camponotus feae	Hymenoptera: Formicidae	3	Trøjelsgaard et al. 2015
3	Periplocoideae			Periploca laevigata	Tenerife	Monomorium subopacum	Hymenoptera: Formicidae	3	Trøjelsgaard et al. 2015
3	Periplocoideae			Periploca laevigata	Tenerife	Plagiolepis sp.	Hymenoptera: Formicidae	3	Trøjelsgaard et al. 2015
3	Periplocoideae			Periploca laevigata	Tenerife	Lasioglossum viride	Hymenoptera: Halictidae	3	Trøjelsgaard et al. 2015
3	Periplocoideae			Periploca laevigata	Tenerife	unknown	Lepidoptera: Geometridae	3	Trøjelsgaard et al. 2015
3	Periplocoideae			Periploca laevigata ssp. angustifolia	Lampedusa	Anthomyia pluvialis	Diptera: Anthomyiidae	2	Pisciotta et al. 2011
3	Periplocoideae			Periploca laevigata ssp. angustifolia	Lampedusa	Calliphora vicina	Diptera: Calliphoridae	2	Pisciotta et al. 2011
3	Periplocoideae			Periploca laevigata ssp. angustifolia	Lampedusa	Chrysomya albiceps	Diptera: Calliphoridae	1	Pisciotta et al. 2011
3	Periplocoideae			Periploca laevigata ssp. angustifolia	Lampedusa	Coenosia tigrina	Diptera: Muscidae	2	Pisciotta et al. 2011
3	Periplocoideae			Periploca laevigata ssp. angustifolia	Lampedusa	Musca autumnalis	Diptera: Muscidae	2	Pisciotta et al. 2011
3	Periplocoideae			Periploca laevigata ssp. angustifolia	Lampedusa	Musca domestica	Diptera: Muscidae	2	Pisciotta et al. 2011
3	Periplocoideae			Periploca laevigata ssp. angustifolia	Lampedusa	Muscina levida	Diptera: Muscidae	2	Pisciotta et al. 2011
3	Periplocoideae			Periploca laevigata ssp. angustifolia	Lampedusa	Stevenia deceptoria	Diptera: Rhinophoridae	2	Pisciotta et al. 2011
3	Periplocoideae			Periploca laevigata ssp. angustifolia	Lampedusa	Sarcophaga ferox	Diptera: Sarcophagidae	2	Pisciotta et al. 2011
3	Periplocoideae			Periploca laevigata ssp. angustifolia	Lampedusa	Sarcophila latifrons	Diptera: Sarcophagidae	2	Pisciotta et al. 2011
3	Periplocoideae			Periploca laevigata ssp. angustifolia	Lampedusa	Scathophaga stercoraria	Diptera: Scathophagidae	2	Pisciotta et al. 2011
3	Periplocoideae			Periploca laevigata ssp. angustifolia	Lampedusa	Acanthiophilus helianthi	Diptera: Tephritidae	2	Pisciotta et al. 2011
3	Periplocoideae			Periploca sepium	Europe	unknown	Diptera: Calliphoridae	2B	Schick 1982
3	Periplocoideae			Periploca sepium	Europe	unknown	Diptera: Sarcophagidae	2B	Schick 1982
3	Periplocoideae			Raphionacme galpinii	South Africa	unidentified	Hymenoptera: Eumenidae	3	Shuttleworth unpublished
3	Periplocoideae			Raphionacme hirsuta	South Africa	unidentified	Hymenoptera: Eumenidae	3	Shuttleworth unpublished
3	Periplocoideae			Raphionacme hirsuta	South Africa	Australoechus cf. hirtus	Diptera: Bombylidae	3	Venter unpublished
3	Periplocoideae			Raphionacme procumbens	South Africa	Ammophila sp.	Hymenoptera: Sphecidae	3	Joubert unpublished
3	Periplocoideae			Stomatostemma monteiroae	South Africa	Apis mellifera	Hymenoptera: Apidae	3	Joubert unpublished
3	Periplocoideae			Stomatostemma monteiroae	South Africa	Bromophila caffra	Diptera: Platystomatidae	3	Joubert unpublished
3	Periplocoideae			Stomatostemma monteiroae	South Africa	Pedinorrhina trivittata cf.	Coleoptera: Scarabaeidae: Cetoniinae	3	Joubert unpublished
3	Periplocoideae			Tacazzea apiculata	South Africa	unknown	Diptera: Mycetophilidae	2	Unpublished MSc - JCL de Jager, University of the Free State, South Africa
4	Secamonoideae			Secamone alpini	South Africa	Nematoceran sp.	Diptera	3	Chirango et al. in prep.
4	Secamonoideae			Secamone alpini	South Africa	Apis mellifera subsp. capensis	Hymenoptera: Apidae	3	Chirango et al. in prep
4	Secamonoideae			Secamone buxifolia	Madagascar	unidentified wasp	Hymenoptera	2	Civeyrel unpublished
4	Secamonoideae			Secamone buxifolia	Madagascar	unidentified bee	Hymenoptera	3	Civeyrel unpublished
4	Secamonoideae			Secamone elliptica	Australia	unknown	Diptera:	3	Ollerton unpublished
4	Secamonoideae			Secamone fryeri	Aldabra	Mausoleopsis aldabrensis	Coleoptera: Scarabaeidae: Cetoniinae	3	Woodell 1979
4	Secamonoideae			Secamone geayi	Madagascar	unidentified butterflies	Lepidoptera	3	Civeyrel unpublished
4	Secamonoideae			Secamone geayi	Madagascar	unidentified bee	Hymenoptera	3	Civeyrel unpublished
4	Secamonoideae			Secamone minutifolia	Madagascar	unidentified hawkmoth	Lepidoptera: Sphingidae	3	Civeyrel unpublished
4	Secamonoideae			Secamone sparsiflora	Madagascar	unidentified butterflies	Lepidoptera	3	Civeyrel unpublished
4	Secamonoideae			Secamone sparsiflora	Madagascar	unidentified hawkmoth	Lepidoptera: Sphingidae	3	Civeyrel unpublished
5	Asclepiadoideae	Asclepiadeae	Asclepiadinae	Asclepias albens	South Africa	Catacroptera cloanthe cloanthe	Lepidoptera: Nymphalidae	3	Virtual Museum - Atlas of African Lepidoptera - http://vmus.adu.org.za/?vm=LepiMAP-584566
5	Asclepiadoideae	Asclepiadeae	Asclepiadinae	Asclepias albens	South Africa	Eurema brigitta brigitta	Lepidoptera: Pieridae	3	Virtual Museum - Atlas of African Lepidoptera - http://vmus.adu.org.za/?vm=LepiMAP-561533
5	Asclepiadoideae	Asclepiadeae	Asclepiadinae	Asclepias albens	South Africa	Danaus chrysippus orientis	Lepidoptera: Nymphalidae	3	Virtual Museum - Atlas of African Lepidoptera - http://vmus.adu.org.za/?vm=LepiMAP-560431
5	Asclepiadoideae	Asclepiadeae	Asclepiadinae	Asclepias amplexicaulis	USA	Apis mellifera	Hymenoptera: Apidae	3B	Betz et al. 1994
5	Asclepiadoideae	Asclepiadeae	Asclepiadinae	Asclepias amplexicaulis	USA	Megachile brevis	Hymenoptera: Megachilidae	3	Betz et al. 1994
5	Asclepiadoideae	Asclepiadeae	Asclepiadinae	Asclepias candida	Argentina	Chauliognathus sp	Coleoptera: Cantharidae	3	Keller - unpublished data
5	Asclepiadoideae	Asclepiadeae	Asclepiadinae	Asclepias cooperi	South Africa	Atrichelaphinis tigrina	Coleoptera: Scarabaeidae: Cetoniinae	2	Craig Peter, unpublished observation
5	Asclepiadoideae	Asclepiadeae	Asclepiadinae	Asclepias crispa var. plana	South Africa	Atrichelaphinis tigrina	Coleoptera: Scarabaeidae	2	Shuttleworth & Johnson 2009
5	Asclepiadoideae	Asclepiadeae	Asclepiadinae	Asclepias crispa var. plana	South Africa	Calliphoridae sp.	Diptera: Calliphoridae	2	Shuttleworth & Johnson 2009
5	Asclepiadoideae	Asclepiadeae	Asclepiadinae	Asclepias crispa var. plana	South Africa	Sarcophagidae sp.	Diptera: Sarcophagidae	2	Shuttleworth & Johnson 2009
5	Asclepiadoideae	Asclepiadeae	Asclepiadinae	Asclepias crispa var. plana	South Africa	Tabanus sp.	Diptera: Tabanidae	2	Shuttleworth & Johnson 2009
5	Asclepiadoideae	Asclepiadeae	Asclepiadinae	Asclepias cryptoceras	USA	Bombus morrisoni	Hymenoptera: Apidae	2	Payson 1916
5	Asclepiadoideae	Asclepiadeae	Asclepiadinae	Asclepias cucullata	South Africa	Halictidae sp.	Hymenoptera	2	Ollerton et al. 2003
5	Asclepiadoideae	Asclepiadeae	Asclepiadinae	Asclepias curassavica	Argentina	Agelaia multipicta	Hymenoptera: Vespidae: Polistinae	2	Keller - unpublished data
5	Asclepiadoideae	Asclepiadeae	Asclepiadinae	Asclepias curassavica	Argentina	Polybia platycephala	Hymenoptera: Vespidae: Polistinae	2	Keller - unpublished data
5	Asclepiadoideae	Asclepiadeae	Asclepiadinae	Asclepias curassavica	Argentina	Leptophobia aripa balidia	Lepidoptera: Pieridae	3	Keller - unpublished data
5	Asclepiadoideae	Asclepiadeae	Asclepiadinae	Asclepias curassavica	Argentina	Xenophanes tryxus	Lepidoptera: Hesperiidae	3	Keller - unpublished data
5	Asclepiadoideae	Asclepiadeae	Asclepiadinae	Asclepias curassavica	Argentina	Heraclides anchisiades capys	Lepidoptera: Papilionidae	3	Keller - unpublished data
5	Asclepiadoideae	Asclepiadeae	Asclepiadinae	Asclepias curassavica	Argentina	Dione juno	Lepidoptera: Nymphalidae	3	Keller - unpublished data
5	Asclepiadoideae	Asclepiadeae	Asclepiadinae	Asclepias curassavica	Argentina	Polybia scutellaris	Hymenoptera: Vespidae: Polistinae	2	Keller - unpublished data
5	Asclepiadoideae	Asclepiadeae	Asclepiadinae	Asclepias curassavica	Argentina	Ortilia velica durnfordi	Lepidoptera: Nymphalidae: Melitaeini	3	Keller - unpublished data
5	Asclepiadoideae	Asclepiadeae	Asclepiadinae	Asclepias curassavica	Argentina	Unidentified	Arachnida: Thomsidae	4	Keller - unpublished data
5	Asclepiadoideae	Asclepiadeae	Asclepiadinae	Asclepias curassavica	Argentina	Anartia amathea roeselia	Lepidoptera: Nymphalidae: Nymphalinae	3	Keller - unpublished data
5	Asclepiadoideae	Asclepiadeae	Asclepiadinae	Asclepias curassavica	Argentina	Neda sp.	Coleoptera: Coccinellidae: Coccinellinae: Coccinellini	4	Keller - unpublished data
5	Asclepiadoideae	Asclepiadeae	Asclepiadinae	Asclepias curassavica	Argentina	Camponotus sp.	Hymenoptera: Formicidae	4	Keller - unpublished data
5	Asclepiadoideae	Asclepiadeae	Asclepiadinae	Asclepias curassavica	Argentina	Danaus erippus	Lepidoptera: Nymphalidae	4	Keller - unpublished data
5	Asclepiadoideae	Asclepiadeae	Asclepiadinae	Asclepias curassavica	Argentina	Unidentified	Lepidoptera: Danaidae	3	Schulz, 1937
5	Asclepiadoideae	Asclepiadeae	Asclepiadinae	Asclepias curassavica	Brazil	unknown	Diptera: Sarcophagidae	3	Goes 2007
5	Asclepiadoideae	Asclepiadeae	Asclepiadinae	Asclepias curassavica	Brazil	Danaus plexippus	Lepidoptera: Nymphalidae	3	Berchtold 1981
5	Asclepiadoideae	Asclepiadeae	Asclepiadinae	Asclepias curassavica	Brazil	Danaus gilippus	Lepidoptera: Nymphalidae	3	Berchtold 1981
5	Asclepiadoideae	Asclepiadeae	Asclepiadinae	Asclepias curassavica	Brazil	Anartia jatrophae	Lepidoptera: Nymphalidae	3	Berchtold 1981
5	Asclepiadoideae	Asclepiadeae	Asclepiadinae	Asclepias curassavica	Brazil	Anartia amatea	Lepidoptera: Nymphalidae	3	Berchtold 1981
5	Asclepiadoideae	Asclepiadeae	Asclepiadinae	Asclepias curassavica	Brazil	Tecla sp.	Lepidoptera: Lycaenidae	3	Berchtold 1981
5	Asclepiadoideae	Asclepiadeae	Asclepiadinae	Asclepias curassavica	Brazil	Polistes lanio	Hymenoptera: Vespidae	2	Berchtold 1981
5	Asclepiadoideae	Asclepiadeae	Asclepiadinae	Asclepias curassavica	Brazil	Polybia sericea	Hymenoptera: Vespidae	3	Berchtold 1981
5	Asclepiadoideae	Asclepiadeae	Asclepiadinae	Asclepias curassavica	Brazil	Trigona spinipes	Hymenoptera: Apidae	3	Berchtold 1981
5	Asclepiadoideae	Asclepiadeae	Asclepiadinae	Asclepias curassavica	Brazil	Dysdercus ruficollis	Hemiptera	3	Berchtold 1981
5	Asclepiadoideae	Asclepiadeae	Asclepiadinae	Asclepias curassavica	Brazil	Dysdercus maurus	Hemiptera	3	Berchtold 1981
5	Asclepiadoideae	Asclepiadeae	Asclepiadinae	Asclepias curassavica	Brazil	Camponotus sp.	Hymenoptera: Formicidae	3	Fuhro et al. 2010
5	Asclepiadoideae	Asclepiadeae	Asclepiadinae	Asclepias curassavica	Brazil	Pseudomyrmex gracilis	Hymenoptera: Formicidae	3	Fuhro et al. 2010
5	Asclepiadoideae	Asclepiadeae	Asclepiadinae	Asclepias curassavica	Brazil	Heliconius erato phyllis	Lepidoptera: Nymphalidae	3	Fuhro et al. 2010
5	Asclepiadoideae	Asclepiadeae	Asclepiadinae	Asclepias curassavica	Brazil	Agraulis vanillae maculosa	Lepidoptera: Nymphalidae	3	Fuhro et al. 2010
5	Asclepiadoideae	Asclepiadeae	Asclepiadinae	Asclepias curassavica	Brazil	Dryas iulia alcionea	Lepidoptera: Nymphalidae	3	Fuhro et al. 2010
5	Asclepiadoideae	Asclepiadeae	Asclepiadinae	Asclepias curassavica	Brazil	Tegosa claudina	Lepidoptera: Nymphalidae	3	Fuhro et al. 2010
5	Asclepiadoideae	Asclepiadeae	Asclepiadinae	Asclepias curassavica	Brazil	Anartia amathea roeselia	Lepidoptera: Nymphalidae	3	Fuhro et al. 2010
5	Asclepiadoideae	Asclepiadeae	Asclepiadinae	Asclepias curassavica	Brazil	Danaus plexippus erippus	Lepidoptera: Nymphalidae	2	Fuhro et al. 2010
5	Asclepiadoideae	Asclepiadeae	Asclepiadinae	Asclepias curassavica	Brazil	Danaus gilippus gilippus	Lepidoptera: Nymphalidae	3	Fuhro et al. 2010
5	Asclepiadoideae	Asclepiadeae	Asclepiadinae	Asclepias curassavica	Brazil	Euieides isabella dianasa	Lepidoptera: Nymphalidae	3	Fuhro et al. 2010
5	Asclepiadoideae	Asclepiadeae	Asclepiadinae	Asclepias curassavica	Brazil	Ortilia ithra	Lepidoptera: Nymphalidae	3	Fuhro et al. 2010
5	Asclepiadoideae	Asclepiadeae	Asclepiadinae	Asclepias curassavica	Brazil	Urbanus simplicius	Lepidoptera: Hesperiidae	3	Fuhro et al. 2010
5	Asclepiadoideae	Asclepiadeae	Asclepiadinae	Asclepias curassavica	Brazil	Phoebis argante argante	Lepidoptera: Pieridae	3	Fuhro et al. 2010
5	Asclepiadoideae	Asclepiadeae	Asclepiadinae	Asclepias curassavica	Brazil	Colias lesbia lesbia	Lepidoptera: Pieridae	2	Fuhro et al. 2010
5	Asclepiadoideae	Asclepiadeae	Asclepiadinae	Asclepias curassavica	Brazil	Rekoa palegon	Lepidoptera: Lycaenidae	3	Fuhro et al. 2010
5	Asclepiadoideae	Asclepiadeae	Asclepiadinae	Asclepias curassavica	Brazil	Polistes canadensis	Hymenoptera: Vespidae	2	Ule 1897
5	Asclepiadoideae	Asclepiadeae	Asclepiadinae	Asclepias curassavica	Brazil	"butterflies"	Lepidoptera	2	Ule 1897
5	Asclepiadoideae	Asclepiadeae	Asclepiadinae	Asclepias curassavica	Brazil	Danaus euripus	Lepidoptera: Danaidae	2	Ule 1897
5	Asclepiadoideae	Asclepiadeae	Asclepiadinae	Asclepias curassavica	Brazil	Polistes actaeon	Hymenoptera: Vespidae	3	Somavilla & Köhler 2012
5	Asclepiadoideae	Asclepiadeae	Asclepiadinae	Asclepias curassavica	Brazil	Polistes biguttatus	Hymenoptera: Vespidae	3	Somavilla & Köhler 2012
5	Asclepiadoideae	Asclepiadeae	Asclepiadinae	Asclepias curassavica	Brazil	Polybia scutellaris	Hymenoptera: Vespidae	3	Somavilla & Köhler 2012
5	Asclepiadoideae	Asclepiadeae	Asclepiadinae	Asclepias curassavica	Brazil	Polybia ignobilis	Hymenoptera: Vespidae	3	Somavilla & Köhler 2012
5	Asclepiadoideae	Asclepiadeae	Asclepiadinae	Asclepias curassavica	Brazil	Synoeca cyanea	Hymenoptera: Vespidae	3	Somavilla & Köhler 2012
5	Asclepiadoideae	Asclepiadeae	Asclepiadinae	Asclepias curassavica	Brazil	Apis mellifera	Hymenoptera:	3	Knoll et al.1994
5	Asclepiadoideae	Asclepiadeae	Asclepiadinae	Asclepias curassavica	Brazil	Urbanus dorantes	Lepdoptera:	3	Ramos Soares et al. 2012
5	Asclepiadoideae	Asclepiadeae	Asclepiadinae	Asclepias curassavica	Brazil	Agraulis vanillae maculosa	Lepdoptera:	3	Ramos Soares et al. 2012
5	Asclepiadoideae	Asclepiadeae	Asclepiadinae	Asclepias curassavica	Brazil	Danaus erippus	Lepdoptera:	3	Ramos Soares et al. 2012
5	Asclepiadoideae	Asclepiadeae	Asclepiadinae	Asclepias curassavica	Brazil	Ascia monuste orseis	Lepdoptera:	3	Ramos Soares et al. 2012
5	Asclepiadoideae	Asclepiadeae	Asclepiadinae	Asclepias curassavica	Brazil	Eurybia pergaea	Lepdoptera:	3	Ramos Soares et al. 2012
5	Asclepiadoideae	Asclepiadeae	Asclepiadinae	Asclepias curassavica	Brazil	Bees	Hymenoptera:	3	Possamai et al. 2017
5	Asclepiadoideae	Asclepiadeae	Asclepiadinae	Asclepias curassavica	Canary Islands	Danaus plexippus	Lepidoptera: Danaidae	3A	Padrón 1975
5	Asclepiadoideae	Asclepiadeae	Asclepiadinae	Asclepias curassavica	Caribbean	Trochilus polytmus	Aves: Trochilidae	3	Quesada Tirrel & Tirrel 1990
5	Asclepiadoideae	Asclepiadeae	Asclepiadinae	Asclepias curassavica	Caribbean	Trochilus scitulus	Aves: Trochilidae	3	Quesada Tirrel & Tirrel 1990
5	Asclepiadoideae	Asclepiadeae	Asclepiadinae	Asclepias curassavica	Caribbean	Chlorostilbon maugaeus	Aves: Trochilidae	3	Quesada Tirrel & Tirrel 1990
5	Asclepiadoideae	Asclepiadeae	Asclepiadinae	Asclepias curassavica	Caribbean	Mellisuga minima	Aves: Trochilidae	3	Quesada Tirrel & Tirrel 1990
5	Asclepiadoideae	Asclepiadeae	Asclepiadinae	Asclepias curassavica	Costa Rica	Danaus berenice	Lepidoptera: Danaidae	1	Atsatt 1969 cited in Wyatt 1980
5	Asclepiadoideae	Asclepiadeae	Asclepiadinae	Asclepias curassavica	Costa Rica	Danaus plexippus	Lepidoptera: Danaidae	1	Atsatt 1969 cited in Wyatt 1980
5	Asclepiadoideae	Asclepiadeae	Asclepiadinae	Asclepias curassavica	Costa Rica	Dryas julia	Lepidoptera: Heliconiidae	2	Bierzychudek 1981
5	Asclepiadoideae	Asclepiadeae	Asclepiadinae	Asclepias curassavica	Costa Rica	Heliconius ismenius	Lepidoptera: Heliconiidae	2	Bierzychudek 1981
5	Asclepiadoideae	Asclepiadeae	Asclepiadinae	Asclepias curassavica	Costa Rica	Anartia fatima	Lepidoptera: Nymphalidae	2	Bierzychudek 1981
5	Asclepiadoideae	Asclepiadeae	Asclepiadinae	Asclepias curassavica	Costa Rica	Anartia jatrophe	Lepidoptera: Nymphalidae	2	Bierzychudek 1981
5	Asclepiadoideae	Asclepiadeae	Asclepiadinae	Asclepias curassavica	Costa Rica	Papilio arcas	Lepidoptera: Papilionidae	2	Bierzychudek 1981
5	Asclepiadoideae	Asclepiadeae	Asclepiadinae	Asclepias curassavica	Costa Rica	Papilio polyxenes	Lepidoptera: Papilionidae	2	Bierzychudek 1981
5	Asclepiadoideae	Asclepiadeae	Asclepiadinae	Asclepias curassavica	Costa Rica	Papilio thoas	Lepidoptera: Papilionidae	2	Bierzychudek 1981
5	Asclepiadoideae	Asclepiadeae	Asclepiadinae	Asclepias curassavica	Costa Rica	Eurema daira	Lepidoptera: Pieridae	2	Bierzychudek 1981
5	Asclepiadoideae	Asclepiadeae	Asclepiadinae	Asclepias curassavica	Costa Rica	Phoebis sennae	Lepidoptera: Pieridae	2	Bierzychudek 1981
5	Asclepiadoideae	Asclepiadeae	Asclepiadinae	Asclepias curassavica	Egypt	Danaus chrysippus orientis	Lepidoptera: Nymphalidae	3A	Virtual Museum - Atlas of African Lepidoptera - http://vmus.adu.org.za/?vm=LepiMAP-29436
5	Asclepiadoideae	Asclepiadeae	Asclepiadinae	Asclepias curassavica	India	Monomorium sp.	Hymenoptera: Formicidae	2A	Chaturvedi & Pant 1986
5	Asclepiadoideae	Asclepiadeae	Asclepiadinae	Asclepias curassavica	India	Euploea core	Lepidoptera: Nymphalidae	2A	Chaturvedi & Pant 1986
5	Asclepiadoideae	Asclepiadeae	Asclepiadinae	Asclepias curassavica	India	Tapinoma sp.	Hymenoptera: Formicidae	2A	Punekar & Lakshminarasimhan 2011
5	Asclepiadoideae	Asclepiadeae	Asclepiadinae	Asclepias curassavica	Jamaica	Oncopeltus pictus	Hemiptera: Lygaeidae	3	Percival 1974
5	Asclepiadoideae	Asclepiadeae	Asclepiadinae	Asclepias curassavica	Jamaica	Danaus eresimus	Lepidoptera: Danaidae	3	Percival 1974
5	Asclepiadoideae	Asclepiadeae	Asclepiadinae	Asclepias curassavica	Jamaica	Danaus gilippus	Lepidoptera: Danaidae	3	Percival 1974
5	Asclepiadoideae	Asclepiadeae	Asclepiadinae	Asclepias curassavica	Mexico	Pereirapis caucasica	Hymenoptera: Halictidae	3	D. Yanega unpublished
5	Asclepiadoideae	Asclepiadeae	Asclepiadinae	Asclepias curassavica	Mexico	Danaus gilippus	Lepidoptera: Danaidae	3	D. Yanegaunpublished
5	Asclepiadoideae	Asclepiadeae	Asclepiadinae	Asclepias curassavica	Mexico	Danaus plexippus	Lepidoptera: Danaidae	3	D. Yanega unpublished
5	Asclepiadoideae	Asclepiadeae	Asclepiadinae	Asclepias curassavica	Mexico	Polistes sp.	Hymenoptera: Vespidae	3	Alvarado-Cárdenas Leonardo, unpublished
5	Asclepiadoideae	Asclepiadeae	Asclepiadinae	Asclepias curassavica	Mexico	Apis mellifera	Hymenoptera: Apidae	3B	Alvarado-Cárdenas Leonardo unpublished
5	Asclepiadoideae	Asclepiadeae	Asclepiadinae	Asclepias curassavica	Mexico	Danaus plexipus	Lepidoptera: Danaidae	3	Alvarado-Cárdenas Leonardo unpublished
5	Asclepiadoideae	Asclepiadeae	Asclepiadinae	Asclepias curassavica	USA	Cynanthus latirostris	Aves: Trochilidae	3A	Poole 2005
5	Asclepiadoideae	Asclepiadeae	Asclepiadinae	Asclepias curassavica	Brazil	Heliconius erato	Lepidoptera: Nymphalidae	3	Macedo 2007
5	Asclepiadoideae	Asclepiadeae	Asclepiadinae	Asclepias curassavica	Brazil	Urbanus dorantes	Lepidoptera: Hesperiidae: Pyrginae	3	Ramos Soares et al. 2012
5	Asclepiadoideae	Asclepiadeae	Asclepiadinae	Asclepias curassavica	Brazil	Urbanus proteus	Lepidoptera: Hesperiidae: Pyrginae	3	Ramos Soares et al. 2012
5	Asclepiadoideae	Asclepiadeae	Asclepiadinae	Asclepias curassavica	Brazil	Heliconius erato	Lepidoptera: Nymphalidae	3	Macedo 2007
5	Asclepiadoideae	Asclepiadeae	Asclepiadinae	Asclepias curassavica	Brazil	Urbanus dorantes	Lepidoptera: Hesperiidae: Pyrginae	3	Ramos Soares et al. 2012
5	Asclepiadoideae	Asclepiadeae	Asclepiadinae	Asclepias curassavica	Brazil	Urbanus proteus	Lepidoptera: Hesperiidae: Pyrginae	3	Ramos Soares et al. 2012
5	Asclepiadoideae	Asclepiadeae	Asclepiadinae	Asclepias curassavica	South Africa	Apis mellifera subsp. scutellata	Hymenoptera: Apidae	2A	Shuttleworth unpublished
5	Asclepiadoideae	Asclepiadeae	Asclepiadinae	Asclepias curassavica	South Africa	Calliphoridae sp.	Diptera: Calliphoridae	3A	Shuttleworth unpublished
5	Asclepiadoideae	Asclepiadeae	Asclepiadinae	Asclepias curassavica	South Africa	Colletidae sp.	Hymenoptera: Apoidea	3A	Shuttleworth unpublished
5	Asclepiadoideae	Asclepiadeae	Asclepiadinae	Asclepias curassavica	South Africa	Butterflies (Lepidoptera sp.)	Lepidoptera	3A	Shuttleworth unpublished
5	Asclepiadoideae	Asclepiadeae	Asclepiadinae	Asclepias dregeana var. calceolus	South Africa	Apis mellifera	Hymenoptera: Apidae	2	Shuttleworth & Johnson 2009
5	Asclepiadoideae	Asclepiadeae	Asclepiadinae	Asclepias eriocarpa	USA	Anthophora urbana urbana	Hymenoptera: Apidae	3	Krombein et al.1979
5	Asclepiadoideae	Asclepiadeae	Asclepiadinae	Asclepias eriocarpa	USA	Centris caesalpiniae	Hymenoptera: Apidae	3	Krombein et al.1979
5	Asclepiadoideae	Asclepiadeae	Asclepiadinae	Asclepias eriocarpa	USA	Hoplitis sambuci	Hymenoptera: Apidae	3	Krombein et al.1979
5	Asclepiadoideae	Asclepiadeae	Asclepiadinae	Asclepias eriocarpa	USA	Megachile stearnsi	Hymenoptera: Apidae	3	Krombein et al.1979
5	Asclepiadoideae	Asclepiadeae	Asclepiadinae	Asclepias eriocarpa	USA	Melissodes tepida timberlakei	Hymenoptera: Apidae	3	Krombein et al.1979
5	Asclepiadoideae	Asclepiadeae	Asclepiadinae	Asclepias eriocarpa	USA	Colletes hyalinus gaudialis	Hymenoptera: Colletidae	3	Krombein et al.1979
5	Asclepiadoideae	Asclepiadeae	Asclepiadinae	Asclepias eriocarpa	USA	Megachile brevis brevis	Hymenoptera: Megachilidae	3	Krombein et al.1979
5	Asclepiadoideae	Asclepiadeae	Asclepiadinae	Asclepias eriocarpa	USA	Megachile brevis onobrychidis	Hymenoptera: Megachilidae	3	Krombein et al.1979
5	Asclepiadoideae	Asclepiadeae	Asclepiadinae	Asclepias erosa	USA	Centris pallida	Hymenoptera: Apidae	3	Krombein et al.1979
5	Asclepiadoideae	Asclepiadeae	Asclepiadinae	Asclepias erosa	USA	Ceratina unctigena	Hymenoptera: Apidae	3	Krombein et al.1979
5	Asclepiadoideae	Asclepiadeae	Asclepiadinae	Asclepias erosa	USA	Exomalopsis deserticola	Hymenoptera: Apidae	3	Krombein et al.1979
5	Asclepiadoideae	Asclepiadeae	Asclepiadinae	Asclepias erosa	USA	Megachile tessellata	Hymenoptera: Apidae	3	Krombein et al.1979
5	Asclepiadoideae	Asclepiadeae	Asclepiadinae	Asclepias erosa	USA	Melissodes communis aloplex	Hymenoptera: Apidae	3	Krombein et al.1979
5	Asclepiadoideae	Asclepiadeae	Asclepiadinae	Asclepias erosa	USA	Chalcicodoma spinotulata	Hymenoptera: Megachilidae	3	Krombein et al.1979
5	Asclepiadoideae	Asclepiadeae	Asclepiadinae	Asclepias erosa	USA	Dianthidium parvum schwarzi	Hymenoptera: Megachilidae	3	Krombein et al.1979
5	Asclepiadoideae	Asclepiadeae	Asclepiadinae	Asclepias erosa	USA	Megachile coquilletti	Hymenoptera: Megachilidae	3	Krombein et al.1979
5	Asclepiadoideae	Asclepiadeae	Asclepiadinae	Asclepias erosa	USA	Megachile frugalis pseudofrugalis	Hymenoptera: Megachilidae	3	Krombein et al.1979
5	Asclepiadoideae	Asclepiadeae	Asclepiadinae	Asclepias erosa	USA	Megachile gentilis	Hymenoptera: Megachilidae	3	Krombein et al.1979
5	Asclepiadoideae	Asclepiadeae	Asclepiadinae	Asclepias exaltata	USA	"a cantharid beetle"	Coleoptera: Cantharidae	2	Queller 1985
5	Asclepiadoideae	Asclepiadeae	Asclepiadinae	Asclepias exaltata	USA	Apis mellifera	Hymenoptera: Apidae	2B	Queller 1985
5	Asclepiadoideae	Asclepiadeae	Asclepiadinae	Asclepias exaltata	USA	Bombus pennsylvanicus	Hymenoptera: Apidae	2	Betz et al.1994
5	Asclepiadoideae	Asclepiadeae	Asclepiadinae	Asclepias exaltata	USA	Bombus spp.	Hymenoptera: Apidae	2	Queller 1985
5	Asclepiadoideae	Asclepiadeae	Asclepiadinae	Asclepias exaltata	USA	Lasius niger	Hymenoptera: Formicidae	2	Betz et al.1994
5	Asclepiadoideae	Asclepiadeae	Asclepiadinae	Asclepias exaltata	USA	Danaus plexippus	Lepidoptera: Danaidae	3	Broyles & Wyatt 1990
5	Asclepiadoideae	Asclepiadeae	Asclepiadinae	Asclepias exaltata	USA	Ancyloxipha numitor	Lepidoptera: Hesperiidae	2	Betz et al.1994
5	Asclepiadoideae	Asclepiadeae	Asclepiadinae	Asclepias exaltata	USA	Epargyreus clarus	Lepidoptera: Hesperiidae	2	Betz et al.1994
5	Asclepiadoideae	Asclepiadeae	Asclepiadinae	Asclepias exaltata	USA	Speyeria aphrodite	Lepidoptera: Nymphalidae	3	Broyles & Wyatt 1990
5	Asclepiadoideae	Asclepiadeae	Asclepiadinae	Asclepias exaltata	USA	Speyeria cybele	Lepidoptera: Nymphalidae	3	Broyles & Wyatt 1990
5	Asclepiadoideae	Asclepiadeae	Asclepiadinae	Asclepias exaltata	USA	Vanessa cardui	Lepidoptera: Nymphalidae	3	Broyles & Wyatt 1990
5	Asclepiadoideae	Asclepiadeae	Asclepiadinae	Asclepias fascicularis	USA	Ceratina nanula	Hymenoptera: Apidae	3	Krombein et al.1979
5	Asclepiadoideae	Asclepiadeae	Asclepiadinae	Asclepias fascicularis	USA	Hylaeus episcopalis episcopalis	Hymenoptera: Colletidae	3	Krombein et al.1979
5	Asclepiadoideae	Asclepiadeae	Asclepiadinae	Asclepias fascicularis	USA	Hylaeus mesillae cressoni	Hymenoptera: Colletidae	3	Krombein et al.1979
5	Asclepiadoideae	Asclepiadeae	Asclepiadinae	Asclepias fascicularis	USA	Heriades occidentalis	Hymenoptera: Megachilidae	3	Krombein et al.1979
5	Asclepiadoideae	Asclepiadeae	Asclepiadinae	Asclepias fascicularis	USA	solitary bees	Hymenoptera: Apoideae	3	Gut et al.1977
5	Asclepiadoideae	Asclepiadeae	Asclepiadinae	Asclepias fascicularis	USA	Apis mellifera	Hymenoptera: Apidae	3	Gut et al.1977
5	Asclepiadoideae	Asclepiadeae	Asclepiadinae	Asclepias fascicularis	USA	Bombus sp.	Hymenoptera: Apidae	3	Gut et al.1977
5	Asclepiadoideae	Asclepiadeae	Asclepiadinae	Asclepias fascicularis	USA	wasp	Hymenoptera	3	Gut et al.1977
5	Asclepiadoideae	Asclepiadeae	Asclepiadinae	Asclepias fascicularis	USA	butterfly	Lepidoptera	3	Gut et al.1977
5	Asclepiadoideae	Asclepiadeae	Asclepiadinae	Asclepias fascicularis	USA	Xylocopa sp.	Hymenoptera: Apidae	3B	Gut et al.1977
5	Asclepiadoideae	Asclepiadeae	Asclepiadinae	Asclepias fascicularis	USA	Anthophora sp.	Hymenoptera: Apidae	3	Gut et al.1977
5	Asclepiadoideae	Asclepiadeae	Asclepiadinae	Asclepias fascicularis	USA	Megachile sp.	Hymenoptera: Megachilidae	3	Gut et al.1977
5	Asclepiadoideae	Asclepiadeae	Asclepiadinae	Asclepias fascicularis	USA	Dialictus sp.	Hymenoptera: Halictidae	3	Gut et al.1977
5	Asclepiadoideae	Asclepiadeae	Asclepiadinae	Asclepias fascicularis	USA	Sphecodes sp.	Hymenoptera: Halictidae	3	Gut et al.1977
5	Asclepiadoideae	Asclepiadeae	Asclepiadinae	Asclepias fascicularis	USA	Hylaeus sp.	Hymenoptera: Colletidae	3	Gut et al.1977
5	Asclepiadoideae	Asclepiadeae	Asclepiadinae	Asclepias fascicularis	USA	unidentified	Hymenoptera: Vespidae	3	Gut et al.1977
5	Asclepiadoideae	Asclepiadeae	Asclepiadinae	Asclepias fascicularis	USA	unidentified	Hymenoptera: Sphecidae	3	Gut et al.1977
5	Asclepiadoideae	Asclepiadeae	Asclepiadinae	Asclepias fascicularis	USA	unidentified	Lepidoptera: Papilionidae	3	Gut et al.1977
5	Asclepiadoideae	Asclepiadeae	Asclepiadinae	Asclepias fascicularis	USA	unidentified	Lepidoptera: Lycaenidae	3	Gut et al.1977
5	Asclepiadoideae	Asclepiadeae	Asclepiadinae	Asclepias fascicularis	USA	Limenitis sp.	Lepidoptera: Nymphalidae	3	Gut et al.1977
5	Asclepiadoideae	Asclepiadeae	Asclepiadinae	Asclepias fascicularis	USA	unidentified	Diptera	3	Gut et al.1977
5	Asclepiadoideae	Asclepiadeae	Asclepiadinae	Asclepias fascicularis	USA	unidentified	Coleoptera	3	Gut et al.1977
5	Asclepiadoideae	Asclepiadeae	Asclepiadinae	Asclepias fascicularis	USA	unidentified	Lepidoptera: Danaidae	3	Gut et al.1977
5	Asclepiadoideae	Asclepiadeae	Asclepiadinae	Asclepias gibba var. gibba	South Africa	Atrichelaphinis tigrina	Coleoptera: Scarabaeidae	2	Shuttleworth & Johnson 2009
5	Asclepiadoideae	Asclepiadeae	Asclepiadinae	Asclepias gibba var. gibba	South Africa	Apis mellifera	Hymenoptera: Apidae	2	Shuttleworth & Johnson 2009
5	Asclepiadoideae	Asclepiadeae	Asclepiadinae	Asclepias hallii	USA	Tetraopes sp.	Coleoptera: Cerambycidae	3	Clements & Long 1923
5	Asclepiadoideae	Asclepiadeae	Asclepiadinae	Asclepias hallii	USA	Syrphus americanus	Diptera: Syrphidae	3	Clements & Long 1923
5	Asclepiadoideae	Asclepiadeae	Asclepiadinae	Asclepias hallii	USA	Apis mellifera	Hymenoptera: Apidae	3B	Clements & Long 1923
5	Asclepiadoideae	Asclepiadeae	Asclepiadinae	Asclepias hallii	USA	Pseudomelecta miranda	Hymenoptera: ?Apidae	3	Clements & Long 1923
5	Asclepiadoideae	Asclepiadeae	Asclepiadinae	Asclepias hallii	USA	Halictus (Chloralictus) sp.	Hymenoptera: Halictidae	3	Clements & Long 1923
5	Asclepiadoideae	Asclepiadeae	Asclepiadinae	Asclepias hallii	USA	Triepeolus helianthi grandior	Hymenoptera: Megachilidae	3	Clements & Long 1923
5	Asclepiadoideae	Asclepiadeae	Asclepiadinae	Asclepias hallii	USA	Bembex spinolae	Hymenoptera: Sphecidae	3	Clements & Long 1923
5	Asclepiadoideae	Asclepiadeae	Asclepiadinae	Asclepias hirtella	USA	Bombus affinis	Hymenoptera: Apidae	2	Betz et al.1994
5	Asclepiadoideae	Asclepiadeae	Asclepiadinae	Asclepias hirtella	USA	Bombus griseocollis	Hymenoptera: Apidae	2	Betz et al.1994
5	Asclepiadoideae	Asclepiadeae	Asclepiadinae	Asclepias hypoleuca	USA	Poanes taxilis	Lepidoptera: Hesperiidae	3	M. Fishbein unpublished
5	Asclepiadoideae	Asclepiadeae	Asclepiadinae	Asclepias hypoleuca	USA	Thorybes pylades	Lepidoptera: Hesperiidae	3	M. Fishbein unpublished
5	Asclepiadoideae	Asclepiadeae	Asclepiadinae	Asclepias hypoleuca	USA	Hemiargus isola alce	Lepidoptera: Lycaenidae	3	M. Fishbein unpublished
5	Asclepiadoideae	Asclepiadeae	Asclepiadinae	Asclepias hypoleuca	USA	Euptoieta claudia	Lepidoptera: Nymphalidae	3	M. Fishbein unpublished
5	Asclepiadoideae	Asclepiadeae	Asclepiadinae	Asclepias hypoleuca	USA	Vanessa cardui	Lepidoptera: Nymphalidae	3	M. Fishbein unpublished
5	Asclepiadoideae	Asclepiadeae	Asclepiadinae	Asclepias incarnata	USA	Chauliognathus pennsylvanicus	Coleoptera: Cantharidae	2	Kephart 1979; Robertson 1891; 1928
5	Asclepiadoideae	Asclepiadeae	Asclepiadinae	Asclepias incarnata	USA	Euphoria sepulchralis	Coleoptera: Scarabaeidae	2	Robertson 1891; 1928
5	Asclepiadoideae	Asclepiadeae	Asclepiadinae	Asclepias incarnata	USA	Trichius piger	Coleoptera: Scarabaeidae	2	Robertson 1891; 1928
5	Asclepiadoideae	Asclepiadeae	Asclepiadinae	Asclepias incarnata	USA	unknown (3 spp.)	Coleoptera	2	Robertson 1887
5	Asclepiadoideae	Asclepiadeae	Asclepiadinae	Asclepias incarnata	USA	Conops xanthopareus	Diptera: Conopidae	2	Robertson 1891; 1928
5	Asclepiadoideae	Asclepiadeae	Asclepiadinae	Asclepias incarnata	USA	Physocephala tibialis	Diptera: Conopidae	2	Robertson 1891; 1928
5	Asclepiadoideae	Asclepiadeae	Asclepiadinae	Asclepias incarnata	USA	Midas clavatus	Diptera: Midasidae	2	Robertson 1891; 1928
5	Asclepiadoideae	Asclepiadeae	Asclepiadinae	Asclepias incarnata	USA	Midas tibialis	Diptera: Midasidae	2	Robertson 1891; 1928
5	Asclepiadoideae	Asclepiadeae	Asclepiadinae	Asclepias incarnata	USA	Stratiomyia (Stratiomys) meigenii	Diptera: Stratiomyidae	2	Robertson 1891; 1928
5	Asclepiadoideae	Asclepiadeae	Asclepiadinae	Asclepias incarnata	USA	Cistogasta divisa	Diptera: Tachinidae	2	Robertson 1891; 1928
5	Asclepiadoideae	Asclepiadeae	Asclepiadinae	Asclepias incarnata	USA	Cistogasta occidua	Diptera: Tachinidae	2	Robertson 1891; 1928
5	Asclepiadoideae	Asclepiadeae	Asclepiadinae	Asclepias incarnata	USA	Panzeria sp.	Diptera: Tachinidae	2	Robertson 1891; 1928
5	Asclepiadoideae	Asclepiadeae	Asclepiadinae	Asclepias incarnata	USA	Trichopoda lanipes	Diptera: Tachinidae	2	Robertson 1891; 1928
5	Asclepiadoideae	Asclepiadeae	Asclepiadinae	Asclepias incarnata	USA	unknown	Diptera	2	Kephart 1979
5	Asclepiadoideae	Asclepiadeae	Asclepiadinae	Asclepias incarnata	USA	unknown (3 spp.)	Diptera	2	Robertson 1887
5	Asclepiadoideae	Asclepiadeae	Asclepiadinae	Asclepias incarnata	USA	Lygaeus fasciatus	Hemiptera: Lygaeidae	2	Robertson 1891; 1928
5	Asclepiadoideae	Asclepiadeae	Asclepiadinae	Asclepias incarnata	USA	Oncopeltus sp.	Hemiptera: Lygaeidae	2	Robertson 1891; 1928
5	Asclepiadoideae	Asclepiadeae	Asclepiadinae	Asclepias incarnata	USA	unknown	Hemiptera	2	Kephart 1979
5	Asclepiadoideae	Asclepiadeae	Asclepiadinae	Asclepias incarnata	USA	unknown (1 sp.)	Hemiptera	2	Robertson 1887
5	Asclepiadoideae	Asclepiadeae	Asclepiadinae	Asclepias incarnata	USA	Apis mellifera	Hymenoptera: Apidae	2B	Robertson 1891; 1928; Macior 1965; Kephart 1979; Betz et al.1994
5	Asclepiadoideae	Asclepiadeae	Asclepiadinae	Asclepias incarnata	USA	Bombus affinis	Hymenoptera: Apidae	2	Macior 1965
5	Asclepiadoideae	Asclepiadeae	Asclepiadinae	Asclepias incarnata	USA	Bombus americanorum	Hymenoptera: Apidae	2	Robertson 1891; 1928
5	Asclepiadoideae	Asclepiadeae	Asclepiadinae	Asclepias incarnata	USA	Bombus auricomus	Hymenoptera: Apidae	2	Macior 1965; Robertson 1891; 1928
5	Asclepiadoideae	Asclepiadeae	Asclepiadinae	Asclepias incarnata	USA	Bombus bimaculatus	Hymenoptera: Apidae	2	Macior 1965
5	Asclepiadoideae	Asclepiadeae	Asclepiadinae	Asclepias incarnata	USA	Bombus consimilis	Hymenoptera: Apidae	2	Robertson 1891; 1928
5	Asclepiadoideae	Asclepiadeae	Asclepiadinae	Asclepias incarnata	USA	Bombus griseocollis	Hymenoptera: Apidae	2	Macior 1965; Kephart 1979, Betz et al.1994
5	Asclepiadoideae	Asclepiadeae	Asclepiadinae	Asclepias incarnata	USA	Bombus impatiens	Hymenoptera: Apidae	2	Kephart 1979; Macior 1965; Robertson 1891; 1928
5	Asclepiadoideae	Asclepiadeae	Asclepiadinae	Asclepias incarnata	USA	Bombus nevada auricom	Hymenoptera: Apidae	2	Betz et al.1994
5	Asclepiadoideae	Asclepiadeae	Asclepiadinae	Asclepias incarnata	USA	Bombus pennsylvanicus	Hymenoptera: Apidae	2	Macior 1965; Robertson 1891; 1928
5	Asclepiadoideae	Asclepiadeae	Asclepiadinae	Asclepias incarnata	USA	Bombus scuttelaris	Hymenoptera: Apidae	2	Robertson 1891; 1928
5	Asclepiadoideae	Asclepiadeae	Asclepiadinae	Asclepias incarnata	USA	Bombus separatus	Hymenoptera: Apidae	2	Robertson 1891; 1928
5	Asclepiadoideae	Asclepiadeae	Asclepiadinae	Asclepias incarnata	USA	Bombus vagans	Hymenoptera: Apidae	2	Robertson 1891; 1928
5	Asclepiadoideae	Asclepiadeae	Asclepiadinae	Asclepias incarnata	USA	Bombus virginicus	Hymenoptera: Apidae	2	Robertson 1891; 1928
5	Asclepiadoideae	Asclepiadeae	Asclepiadinae	Asclepias incarnata	USA	Entechnia (Melitoma) taurea	Hymenoptera: Apidae	2	Robertson 1891; 1928
5	Asclepiadoideae	Asclepiadeae	Asclepiadinae	Asclepias incarnata	USA	Epimelissodes atripes	Hymenoptera: Apidae	2	Robertson 1891; 1928
5	Asclepiadoideae	Asclepiadeae	Asclepiadinae	Asclepias incarnata	USA	Melissodes comptoides	Hymenoptera: Apidae	2	Robertson 1891; 1928
5	Asclepiadoideae	Asclepiadeae	Asclepiadinae	Asclepias incarnata	USA	Melissodes trinodis	Hymenoptera: Apidae	2	Robertson 1891; 1928
5	Asclepiadoideae	Asclepiadeae	Asclepiadinae	Asclepias incarnata	USA	Melitoma sp.	Hymenoptera: Apidae	2	Robertson 1891; 1928
5	Asclepiadoideae	Asclepiadeae	Asclepiadinae	Asclepias incarnata	USA	Xylocopa virginica	Hymenoptera: Apidae	2	Kephart 1979
5	Asclepiadoideae	Asclepiadeae	Asclepiadinae	Asclepias incarnata	USA	Colletes latitarsis	Hymenoptera: Colletidae	2	Robertson 1891; 1928
5	Asclepiadoideae	Asclepiadeae	Asclepiadinae	Asclepias incarnata	USA	Leionotus arvensis	Hymenoptera: Eumenidae	2	Robertson 1891; 1928
5	Asclepiadoideae	Asclepiadeae	Asclepiadinae	Asclepias incarnata	USA	Augochlora fervida	Hymenoptera: Halictidae	2	Robertson 1891; 1928
5	Asclepiadoideae	Asclepiadeae	Asclepiadinae	Asclepias incarnata	USA	Augochlora pura	Hymenoptera: Halictidae	2	Robertson 1891; 1928
5	Asclepiadoideae	Asclepiadeae	Asclepiadinae	Asclepias incarnata	USA	Curtisapis coriacea	Hymenoptera: Halictidae	2	Robertson 1891; 1928
5	Asclepiadoideae	Asclepiadeae	Asclepiadinae	Asclepias incarnata	USA	Halictus coriaceus	Hymenoptera: Halictidae	2	Robertson 1891; 1928
5	Asclepiadoideae	Asclepiadeae	Asclepiadinae	Asclepias incarnata	USA	Halictus lerouxii	Hymenoptera: Halictidae	2	Robertson 1891; 1928
5	Asclepiadoideae	Asclepiadeae	Asclepiadinae	Asclepias incarnata	USA	Oxystoglossa similis	Hymenoptera: Halictidae	2	Robertson 1891; 1928
5	Asclepiadoideae	Asclepiadeae	Asclepiadinae	Asclepias incarnata	USA	Seladonia sp.	Hymenoptera: Halictidae	2	Robertson 1891; 1928
5	Asclepiadoideae	Asclepiadeae	Asclepiadinae	Asclepias incarnata	USA	Megachile latimonas	Hymenoptera: Megachilidae	2	Betz et al.1994
5	Asclepiadoideae	Asclepiadeae	Asclepiadinae	Asclepias incarnata	USA	Hoplisus rufoluteus	Hymenoptera: Nyssonidae	2	Robertson 1891; 1928
5	Asclepiadoideae	Asclepiadeae	Asclepiadinae	Asclepias incarnata	USA	Pseudoplisus phaleratus	Hymenoptera: Nyssonidae	2	Robertson 1891; 1928
5	Asclepiadoideae	Asclepiadeae	Asclepiadinae	Asclepias incarnata	USA	Agenia accepta	Hymenoptera: Pompilidae	2	Robertson 1891; 1928
5	Asclepiadoideae	Asclepiadeae	Asclepiadinae	Asclepias incarnata	USA	Arachnoproctonus sp.	Hymenoptera: Pompilidae	2	Robertson 1891; 1928
5	Asclepiadoideae	Asclepiadeae	Asclepiadinae	Asclepias incarnata	USA	Episyron sp.	Hymenoptera: Pompilidae	2	Robertson 1891; 1928
5	Asclepiadoideae	Asclepiadeae	Asclepiadinae	Asclepias incarnata	USA	Lophopompilus atrox	Hymenoptera: Pompilidae	2	Robertson 1891; 1928
5	Asclepiadoideae	Asclepiadeae	Asclepiadinae	Asclepias incarnata	USA	Pompilus atrox	Hymenoptera: Pompilidae	2	Robertson 1891; 1928
5	Asclepiadoideae	Asclepiadeae	Asclepiadinae	Asclepias incarnata	USA	Priocnemis unifasciatus	Hymenoptera: Pompilidae	2	Robertson 1891; 1928
5	Asclepiadoideae	Asclepiadeae	Asclepiadinae	Asclepias incarnata	USA	Elis interrupta	Hymenoptera: Scolidae	2	Robertson 1891; 1928
5	Asclepiadoideae	Asclepiadeae	Asclepiadinae	Asclepias incarnata	USA	Elis obscura	Hymenoptera: Scolidae	2	Robertson 1891; 1928
5	Asclepiadoideae	Asclepiadeae	Asclepiadinae	Asclepias incarnata	USA	Elis 5-cincta	Hymenoptera: Scolidae	2	Robertson 1891; 1928
5	Asclepiadoideae	Asclepiadeae	Asclepiadinae	Asclepias incarnata	USA	Myzine interrupta	Hymenoptera: Scoliidae	2	Robertson 1891; 1928
5	Asclepiadoideae	Asclepiadeae	Asclepiadinae	Asclepias incarnata	USA	Myzine sexcincta	Hymenoptera: Scoliidae	2	Robertson 1891; 1928
5	Asclepiadoideae	Asclepiadeae	Asclepiadinae	Asclepias incarnata	USA	Scolia bicincta	Hymenoptera: Scoliidae	2	Robertson 1891; 1928
5	Asclepiadoideae	Asclepiadeae	Asclepiadinae	Asclepias incarnata	USA	Ammobia ichneumonia	Hymenoptera: Sphecidae	2	Robertson 1891; 1928
5	Asclepiadoideae	Asclepiadeae	Asclepiadinae	Asclepias incarnata	USA	Ammobia nuda	Hymenoptera: Sphecidae	2	Robertson 1891; 1928
5	Asclepiadoideae	Asclepiadeae	Asclepiadinae	Asclepias incarnata	USA	Ammobia pennsylvanica	Hymenoptera: Sphecidae	2	Robertson 1891; 1928
5	Asclepiadoideae	Asclepiadeae	Asclepiadinae	Asclepias incarnata	USA	Astata unicolor	Hymenoptera: Sphecidae	2	Robertson 1891; 1928
5	Asclepiadoideae	Asclepiadeae	Asclepiadinae	Asclepias incarnata	USA	Bembex fasciata	Hymenoptera: Sphecidae	2	Robertson 1891; 1928
5	Asclepiadoideae	Asclepiadeae	Asclepiadinae	Asclepias incarnata	USA	Bembex nubillipennis	Hymenoptera: Sphecidae	2	Robertson 1891; 1928
5	Asclepiadoideae	Asclepiadeae	Asclepiadinae	Asclepias incarnata	USA	Bembex spinolae	Hymenoptera: Sphecidae	2	Robertson 1891; 1928
5	Asclepiadoideae	Asclepiadeae	Asclepiadinae	Asclepias incarnata	USA	Cerceris bicornuta	Hymenoptera: Sphecidae	2	Robertson 1891; 1928
5	Asclepiadoideae	Asclepiadeae	Asclepiadinae	Asclepias incarnata	USA	Cerceris clypeata	Hymenoptera: Sphecidae	2	Kephart 1979; Robertson 1891; 1928
5	Asclepiadoideae	Asclepiadeae	Asclepiadinae	Asclepias incarnata	USA	Cerceris compacta	Hymenoptera: Sphecidae	2	Robertson 1891; 1928
5	Asclepiadoideae	Asclepiadeae	Asclepiadinae	Asclepias incarnata	USA	Cerceris finitima	Hymenoptera: Sphecidae	2	Robertson 1891; 1928
5	Asclepiadoideae	Asclepiadeae	Asclepiadinae	Asclepias incarnata	USA	Cerceris fumipennis	Hymenoptera: Sphecidae	2	Robertson 1891; 1928
5	Asclepiadoideae	Asclepiadeae	Asclepiadinae	Asclepias incarnata	USA	Isodontia apicaulis	Hymenoptera: Sphecidae	2	Robertson 1891; 1928
5	Asclepiadoideae	Asclepiadeae	Asclepiadinae	Asclepias incarnata	USA	Isodontia macrocephala	Hymenoptera: Sphecidae	2	Robertson 1891; 1928
5	Asclepiadoideae	Asclepiadeae	Asclepiadinae	Asclepias incarnata	USA	Megastizus brevipennis	Hymenoptera: Sphecidae	2	Robertson 1891; 1928
5	Asclepiadoideae	Asclepiadeae	Asclepiadinae	Asclepias incarnata	USA	Megastizus sp.	Hymenoptera: Sphecidae	2	Robertson 1891; 1928
5	Asclepiadoideae	Asclepiadeae	Asclepiadinae	Asclepias incarnata	USA	Oxybelus packardii	Hymenoptera: Sphecidae	2	Robertson 1891; 1928
5	Asclepiadoideae	Asclepiadeae	Asclepiadinae	Asclepias incarnata	USA	Pelopoeus cementarius	Hymenoptera: Sphecidae	2	Robertson 1891; 1928
5	Asclepiadoideae	Asclepiadeae	Asclepiadinae	Asclepias incarnata	USA	Priononyx atrata	Hymenoptera: Sphecidae	2	Robertson 1891; 1928
5	Asclepiadoideae	Asclepiadeae	Asclepiadinae	Asclepias incarnata	USA	Priononyx thomae	Hymenoptera: Sphecidae	2	Robertson 1891; 1928
5	Asclepiadoideae	Asclepiadeae	Asclepiadinae	Asclepias incarnata	USA	Protothyreopus rufifemur	Hymenoptera: Sphecidae	2	Robertson 1891; 1928
5	Asclepiadoideae	Asclepiadeae	Asclepiadinae	Asclepias incarnata	USA	Scelifron sp.	Hymenoptera: Sphecidae	2	Robertson 1891; 1928
5	Asclepiadoideae	Asclepiadeae	Asclepiadinae	Asclepias incarnata	USA	Sphecius sp.	Hymenoptera: Sphecidae	2	Robertson 1891; 1928
5	Asclepiadoideae	Asclepiadeae	Asclepiadinae	Asclepias incarnata	USA	Sphex ichneumoneus	Hymenoptera: Sphecidae	2	Robertson 1891; 1928; Kephart 1979; Betz et al.1994
5	Asclepiadoideae	Asclepiadeae	Asclepiadinae	Asclepias incarnata	USA	Sphex pennsylvanicus	Hymenoptera: Sphecidae	2	Robertson 1891; 1928; Kephart 1979; Betz et al.1994
5	Asclepiadoideae	Asclepiadeae	Asclepiadinae	Asclepias incarnata	USA	Stictia sp.	Hymenoptera: Sphecidae	2	Robertson 1891; 1928
5	Asclepiadoideae	Asclepiadeae	Asclepiadinae	Asclepias incarnata	USA	Tachytes aurulentus	Hymenoptera: Sphecidae	2	Robertson 1891; 1928
5	Asclepiadoideae	Asclepiadeae	Asclepiadinae	Asclepias incarnata	USA	Tachytes distinctus	Hymenoptera: Sphecidae	2	Robertson 1891; 1928
5	Asclepiadoideae	Asclepiadeae	Asclepiadinae	Asclepias incarnata	USA	Tachytes mandibularis	Hymenoptera: Sphecidae	2	Macior 1965; Robertson 1891; 1928
5	Asclepiadoideae	Asclepiadeae	Asclepiadinae	Asclepias incarnata	USA	Tachytes pepticus	Hymenoptera: Sphecidae	2	Macior 1965; Robertson 1891; 1928
5	Asclepiadoideae	Asclepiadeae	Asclepiadinae	Asclepias incarnata	USA	Tachytes sp.	Hymenoptera: Sphecidae	2	Robertson 1891; 1928
5	Asclepiadoideae	Asclepiadeae	Asclepiadinae	Asclepias incarnata	USA	Tachytes validus	Hymenoptera: Sphecidae	2	Robertson 1891; 1928
5	Asclepiadoideae	Asclepiadeae	Asclepiadinae	Asclepias incarnata	USA	Myzinum quinquecinctum	Hymenoptera: Tiphiidae	2	Kephart 1979
5	Asclepiadoideae	Asclepiadeae	Asclepiadinae	Asclepias incarnata	USA	Odynerus arvensis	Hymenoptera: Vespidae	2	Robertson 1891; 1928
5	Asclepiadoideae	Asclepiadeae	Asclepiadinae	Asclepias incarnata	USA	Polistes fuscatus	Hymenoptera: Vespidae	2	Kephart 1979
5	Asclepiadoideae	Asclepiadeae	Asclepiadinae	Asclepias incarnata	USA	Polistes metricus	Hymenoptera: Vespidae	2	Robertson 1891; 1928
5	Asclepiadoideae	Asclepiadeae	Asclepiadinae	Asclepias incarnata	USA	Polistes pallipes	Hymenoptera: Vespidae	2	Robertson 1891; 1928
5	Asclepiadoideae	Asclepiadeae	Asclepiadinae	Asclepias incarnata	USA	Polistes rubiginosus	Hymenoptera: Vespidae	2	Robertson 1891; 1928
5	Asclepiadoideae	Asclepiadeae	Asclepiadinae	Asclepias incarnata	USA	Polistes sp.	Hymenoptera: Vespidae	2	Macior 1965
5	Asclepiadoideae	Asclepiadeae	Asclepiadinae	Asclepias incarnata	USA	Polistes variatus	Hymenoptera: Vespidae	2	Robertson 1891; 1928
5	Asclepiadoideae	Asclepiadeae	Asclepiadinae	Asclepias incarnata	USA	Vespa cuneata	Hymenoptera: Vespidae	2	Robertson 1891; 1928
5	Asclepiadoideae	Asclepiadeae	Asclepiadinae	Asclepias incarnata	USA	Vespa germanica	Hymenoptera: Vespidae	2	Robertson 1891; 1928
5	Asclepiadoideae	Asclepiadeae	Asclepiadinae	Asclepias incarnata	USA	Vespa maculata	Hymenoptera: Vespidae	2	Robertson 1891; 1928
5	Asclepiadoideae	Asclepiadeae	Asclepiadinae	Asclepias incarnata	USA	Vespa sp.	Hymenoptera: Vespidae	2	Robertson 1891; 1928
5	Asclepiadoideae	Asclepiadeae	Asclepiadinae	Asclepias incarnata	USA	Vespa vidua	Hymenoptera: Vespidae	2	Robertson 1891; 1928
5	Asclepiadoideae	Asclepiadeae	Asclepiadinae	Asclepias incarnata	USA	unknown (38 spp.)	Hymenoptera	2	Robertson 1887
5	Asclepiadoideae	Asclepiadeae	Asclepiadinae	Asclepias incarnata	USA	"butterflies" (15 spp.)	Lepidoptera	2	Robertson 1887
5	Asclepiadoideae	Asclepiadeae	Asclepiadinae	Asclepias incarnata	USA	Cisseps fulvicollis	Lepidoptera: Arctiidae	2	Kephart 1979
5	Asclepiadoideae	Asclepiadeae	Asclepiadinae	Asclepias incarnata	USA	Danaus archippus	Lepidoptera: Danaidae	2	Robertson 1891; 1928
5	Asclepiadoideae	Asclepiadeae	Asclepiadinae	Asclepias incarnata	USA	Danaus plexippus	Lepidoptera: Danaidae	2	Kephart 1979, Betz et al.1994
5	Asclepiadoideae	Asclepiadeae	Asclepiadinae	Asclepias incarnata	USA	Achalarus sp.	Lepidoptera: Hesperiidae	2	Robertson 1887
5	Asclepiadoideae	Asclepiadeae	Asclepiadinae	Asclepias incarnata	USA	Eudamus lycidas	Lepidoptera: Hesperiidae	2	Robertson 1891; 1928
5	Asclepiadoideae	Asclepiadeae	Asclepiadinae	Asclepias incarnata	USA	Limnochores taumas	Lepidoptera: Hesperiidae	2	Robertson 1891; 1928
5	Asclepiadoideae	Asclepiadeae	Asclepiadinae	Asclepias incarnata	USA	Pamphila cernes	Lepidoptera: Hesperiidae	2	Robertson 1891; 1928
5	Asclepiadoideae	Asclepiadeae	Asclepiadinae	Asclepias incarnata	USA	Libythea bachmanni	Lepidoptera: Libytheidae	2	Robertson 1891; 1928
5	Asclepiadoideae	Asclepiadeae	Asclepiadinae	Asclepias incarnata	USA	Anosia sp.	Lepidoptera: Nymphalidae	2	Robertson 1891; 1928
5	Asclepiadoideae	Asclepiadeae	Asclepiadinae	Asclepias incarnata	USA	Argynnis cybele	Lepidoptera: Nymphalidae	2	Robertson 1891; 1928
5	Asclepiadoideae	Asclepiadeae	Asclepiadinae	Asclepias incarnata	USA	Argynnis idalia	Lepidoptera: Nymphalidae	2	Robertson 1891; 1928
5	Asclepiadoideae	Asclepiadeae	Asclepiadinae	Asclepias incarnata	USA	Argynnis sp.	Lepidoptera: Nymphalidae	2	Robertson 1891; 1928
5	Asclepiadoideae	Asclepiadeae	Asclepiadinae	Asclepias incarnata	USA	Basilarchia archippus	Lepidoptera: Nymphalidae	2	Robertson 1891; 1928
5	Asclepiadoideae	Asclepiadeae	Asclepiadinae	Asclepias incarnata	USA	Hypatus sp.	Lepidoptera: Nymphalidae	2	Robertson 1891; 1928
5	Asclepiadoideae	Asclepiadeae	Asclepiadinae	Asclepias incarnata	USA	Limenitis archippus	Lepidoptera: Nymphalidae	2	Betz et al.1994
5	Asclepiadoideae	Asclepiadeae	Asclepiadinae	Asclepias incarnata	USA	Limenitis disippus	Lepidoptera: Nymphalidae	2	Robertson 1891; 1928
5	Asclepiadoideae	Asclepiadeae	Asclepiadinae	Asclepias incarnata	USA	Pyrameis atalanta	Lepidoptera: Nymphalidae	2	Robertson 1891; 1928
5	Asclepiadoideae	Asclepiadeae	Asclepiadinae	Asclepias incarnata	USA	Speyeria sp.	Lepidoptera: Nymphalidae	2	Robertson 1891; 1928
5	Asclepiadoideae	Asclepiadeae	Asclepiadinae	Asclepias incarnata	USA	Vanessa atalanta	Lepidoptera: Nymphalidae	2	Robertson 1891; 1928
5	Asclepiadoideae	Asclepiadeae	Asclepiadinae	Asclepias incarnata	USA	Euphocades sp.	Lepidoptera: Papilionidae	2	Robertson 1891; 1928
5	Asclepiadoideae	Asclepiadeae	Asclepiadinae	Asclepias incarnata	USA	Eurymus sp.	Lepidoptera: Papilionidae	2	Robertson 1891; 1928
5	Asclepiadoideae	Asclepiadeae	Asclepiadinae	Asclepias incarnata	USA	Heraclides sp.	Lepidoptera: Papilionidae	2	Robertson 1891; 1928
5	Asclepiadoideae	Asclepiadeae	Asclepiadinae	Asclepias incarnata	USA	Jasoniades sp.	Lepidoptera: Papilionidae	2	Robertson 1891; 1928
5	Asclepiadoideae	Asclepiadeae	Asclepiadinae	Asclepias incarnata	USA	Laertias sp.	Lepidoptera: Papilionidae	2	Robertson 1891; 1928
5	Asclepiadoideae	Asclepiadeae	Asclepiadinae	Asclepias incarnata	USA	Papilio asterias	Lepidoptera: Papilionidae	2	Robertson 1891; 1928
5	Asclepiadoideae	Asclepiadeae	Asclepiadinae	Asclepias incarnata	USA	Papilio cresphontes	Lepidoptera: Papilionidae	2	Robertson 1891; 1928
5	Asclepiadoideae	Asclepiadeae	Asclepiadinae	Asclepias incarnata	USA	Papilio philenor	Lepidoptera: Papilionidae	2	Robertson 1891; 1928
5	Asclepiadoideae	Asclepiadeae	Asclepiadinae	Asclepias incarnata	USA	Papilio sp.	Lepidoptera: Papilionidae	2	Robertson 1891; 1928; Betz et al.1994
5	Asclepiadoideae	Asclepiadeae	Asclepiadinae	Asclepias incarnata	USA	Papilio troilus	Lepidoptera: Papilionidae	2	Robertson 1891; 1928
5	Asclepiadoideae	Asclepiadeae	Asclepiadinae	Asclepias incarnata	USA	Papilio turnus	Lepidoptera: Papilionidae	2	Robertson 1891; 1928
5	Asclepiadoideae	Asclepiadeae	Asclepiadinae	Asclepias incarnata	USA	Colias philodice	Lepidoptera: Pieridae	2	Robertson 1891; 1928; Betz et al.1994
5	Asclepiadoideae	Asclepiadeae	Asclepiadinae	Asclepias incarnata	USA	Pieris rapae	Lepidoptera: Pieridae	2B	Robertson 1891; 1928; Betz et al.1984
5	Asclepiadoideae	Asclepiadeae	Asclepiadinae	Asclepias incarnata	USA	Pieris sp.	Lepidoptera: Pieridae	2	Robertson 1891; 1928
5	Asclepiadoideae	Asclepiadeae	Asclepiadinae	Asclepias incarnata	USA	Xylocopa virginica	Hymenoptera: Apidae	2	Dvorsky unpublished
5	Asclepiadoideae	Asclepiadeae	Asclepiadinae	Asclepias incarnata	USA	Bombus griseocollis	Hymenoptera: Apidae	2	Dvorsky unpublished
5	Asclepiadoideae	Asclepiadeae	Asclepiadinae	Asclepias incarnata	USA	Tachytes sp.	Hymenopetra: Crabronidae	2	Dvorsky unpublished
5	Asclepiadoideae	Asclepiadeae	Asclepiadinae	Asclepias incarnata	USA	Apis mellifera	Hymenoptera: Apidae	1B	Rafferty and Ives 2012 & unpublished
5	Asclepiadoideae	Asclepiadeae	Asclepiadinae	Asclepias incarnata	USA	Polistes fuscatus	Hymenoptera: Vespidae	1	Rafferty and Ives 2012 & unpublished
5	Asclepiadoideae	Asclepiadeae	Asclepiadinae	Asclepias incarnata	USA	Polistes dominula	Hymenoptera: Vespidae	1B	Rafferty and Ives 2012 & unpublished
5	Asclepiadoideae	Asclepiadeae	Asclepiadinae	Asclepias incarnata	USA	Bombus spp.	Hymenoptera: Apidae	1	Rafferty and Ives 2012 & unpublished
5	Asclepiadoideae	Asclepiadeae	Asclepiadinae	Asclepias incarnata	USA	Vespula arenaria	Hymenoptera: Vespidae	1	Rafferty and Ives 2012 & unpublished
5	Asclepiadoideae	Asclepiadeae	Asclepiadinae	Asclepias incarnata	USA	Chalicodoma sp.	Hymenoptera: Megachilidae	1	Rafferty and Ives 2012 & unpublished
5	Asclepiadoideae	Asclepiadeae	Asclepiadinae	Asclepias incarnata	USA	Dialictus spp.	Hymenoptera: Halictidae	3	Rafferty and Ives 2012 & unpublished
5	Asclepiadoideae	Asclepiadeae	Asclepiadinae	Asclepias incarnata	USA	Augochlorella sp.	Hymenoptera: Halictidae	3	Rafferty and Ives 2012 & unpublished
5	Asclepiadoideae	Asclepiadeae	Asclepiadinae	Asclepias incarnata	USA	Lasioglossum sp.	Hymenoptera: Halictidae	3	Rafferty and Ives 2011 & unpublished
5	Asclepiadoideae	Asclepiadeae	Asclepiadinae	Asclepias incarnata	USA	Brachyleptura sp.	Coleoptera: Cerambycidae	3	Rafferty and Ives 2011 & unpublished
5	Asclepiadoideae	Asclepiadeae	Asclepiadinae	Asclepias incarnata	USA	Satyrium calanus	Lepidoptera: Lycaenidae	3	Rafferty and Ives 2011 & unpublished
5	Asclepiadoideae	Asclepiadeae	Asclepiadinae	Asclepias incarnata	USA	Gaurotes cyanipennis	Coleoptera: Cerambycidae	3	Rafferty and Ives 2011 & unpublished
5	Asclepiadoideae	Asclepiadeae	Asclepiadinae	Asclepias incarnata	USA	Tetraopes sp.	Coleoptera: Cerambycidae	3	Rafferty and Ives 2011 & unpublished
5	Asclepiadoideae	Asclepiadeae	Asclepiadinae	Asclepias incarnata	USA	Photinus sp.	Coleoptera: Lampyridae	3	Rafferty and Ives 2011 & unpublished
5	Asclepiadoideae	Asclepiadeae	Asclepiadinae	Asclepias incarnata	USA	Chrysops sp.	Diptera: Tabanidae	3	Rafferty and Ives 2011 & unpublished
5	Asclepiadoideae	Asclepiadeae	Asclepiadinae	Asclepias incarnata	USA	Heriades sp.	Hymenoptera: Megachilidae	3	Rafferty and Ives 2011 & unpublished
5	Asclepiadoideae	Asclepiadeae	Asclepiadinae	Asclepias incarnata	USA	unknown	Diptera: Tachinidae	3	Rafferty and Ives 2011 & unpublished
5	Asclepiadoideae	Asclepiadeae	Asclepiadinae	Asclepias incarnata	USA	Danaus plexippus	Lepidoptera: Nymphalidae	3	Rafferty and Ives 2011 & unpublished
5	Asclepiadoideae	Asclepiadeae	Asclepiadinae	Asclepias incarnata	USA	Dirabius sp.	Coleoptera: Curculionidae	3	Rafferty and Ives 2011 & unpublished
5	Asclepiadoideae	Asclepiadeae	Asclepiadinae	Asclepias incarnata	USA	Ceratina dupla	Hymenoptera: Apidae	3	Rafferty and Ives 2011 & unpublished
5	Asclepiadoideae	Asclepiadeae	Asclepiadinae	Asclepias incarnata	USA	Toxomerus geminatus	Diptera: Syrphidae	3	Rafferty and Ives 2011 & unpublished
5	Asclepiadoideae	Asclepiadeae	Asclepiadinae	Asclepias incarnata	USA	Halictus sp.	Hymenoptera: Halictidae	3	Rafferty and Ives 2011 & unpublished
5	Asclepiadoideae	Asclepiadeae	Asclepiadinae	Asclepias incarnata	USA	Thymelicus lineola	Lepidoptera: Hesperiidae	3	Rafferty and Ives 2011 & unpublished
5	Asclepiadoideae	Asclepiadeae	Asclepiadinae	Asclepias incarnata	USA	Hemaris diffinis	Lepidoptera: Sphingidae	2	Rafferty and Ives 2011 & unpublished
5	Asclepiadoideae	Asclepiadeae	Asclepiadinae	Asclepias incarnata	USA	Apis mellifera	Hymenoptera: Apidae	1B	Ivey et al. 2003
5	Asclepiadoideae	Asclepiadeae	Asclepiadinae	Asclepias incarnata	USA	Bombus spp.	Hymenoptera: Apidae	1	Ivey et al. 2003
5	Asclepiadoideae	Asclepiadeae	Asclepiadinae	Asclepias incarnata	USA	Myzinum carolinianum	Hymenoptera: Tiphiidae	1	Ivey et al. 2003
5	Asclepiadoideae	Asclepiadeae	Asclepiadinae	Asclepias incarnata	USA	Sphex ichneumoneus	Hymenoptera: Sphecidae	1	Ivey et al. 2003
5	Asclepiadoideae	Asclepiadeae	Asclepiadinae	Asclepias incarnata	USA	Tachytes crassus	Hymenoptera: Sphecidae	1	Ivey et al. 2003
5	Asclepiadoideae	Asclepiadeae	Asclepiadinae	Asclepias incarnata	USA	Xylocopa virginica	Hymenoptera: Apidae	1	Ivey et al. 2003
5	Asclepiadoideae	Asclepiadeae	Asclepiadinae	Asclepias incarnata	USA	Cerceris clypeata	Hymenoptera: Sphecidae	2	Ivey et al. 2003
5	Asclepiadoideae	Asclepiadeae	Asclepiadinae	Asclepias incarnata	USA	Danaus plexippus	Lepidoptera: Danaidae	2	Ivey et al. 2003
5	Asclepiadoideae	Asclepiadeae	Asclepiadinae	Asclepias incarnata	USA	Hemaris diffinis	Lepidoptera: Sphingidae	2	Ivey et al. 2003
5	Asclepiadoideae	Asclepiadeae	Asclepiadinae	Asclepias incarnata	USA	Papilio glaucus	Lepidoptera: Papilionidae	2	Ivey et al. 2003
5	Asclepiadoideae	Asclepiadeae	Asclepiadinae	Asclepias incarnata	USA	Papilio polyxenes	Lepidoptera: Papilionidae	2	Ivey et al. 2003
5	Asclepiadoideae	Asclepiadeae	Asclepiadinae	Asclepias incarnata	USA	Xylocopa virginica virginica	Hymenoptera: Apidae	3	Krombein et al.1979	Asclepias pulchra
5	Asclepiadoideae	Asclepiadeae	Asclepiadinae	Asclepias lanuginosa	USA	Colletes armatus	Hymenoptera: Colletidae	2	Betz et al. 1994
5	Asclepiadoideae	Asclepiadeae	Asclepiadinae	Asclepias lanuginosa	USA	Megachile medica	Hymenoptera: Megachilidae	3	Betz et al. 1994
5	Asclepiadoideae	Asclepiadeae	Asclepiadinae	Asclepias lanuginosa	USA	Colletes armatus	Hymenoptera: Colletidae	2	Betz et al.1994
5	Asclepiadoideae	Asclepiadeae	Asclepiadinae	Asclepias lanuginosa	USA	Megachile mendica	Hymenoptera: Megachilidae	2	Betz et al.1984
5	Asclepiadoideae	Asclepiadeae	Asclepiadinae	Asclepias latifolia	USA	Melissodes intorta	Hymenoptera: Apidae	3	Krombein et al.1979
5	Asclepiadoideae	Asclepiadeae	Asclepiadinae	Asclepias linaria	Mexico	Pepsis sp.	Hymenoptera: Pompilidae	3	Alvarado-Cárdenas Leonardo unpublished
5	Asclepiadoideae	Asclepiadeae	Asclepiadinae	Asclepias linaria	Mexico	Apis mellifera	Hymenoptera: Apidae	3B	Alvarado-Cárdenas Leonardo unpublished
5	Asclepiadoideae	Asclepiadeae	Asclepiadinae	Asclepias linaria	USA	Nomia mesillensis	Hymenoptera: Halictidae	3	Krombein et al.1979	Asclepias linaris
5	Asclepiadoideae	Asclepiadeae	Asclepiadinae	Asclepias longifolia	USA	Trichius piger	Coleoptera: Scarabaeidae	2	Robertson 1887
5	Asclepiadoideae	Asclepiadeae	Asclepiadinae	Asclepias longifolia	USA	Trichius piger	Coleoptera: Scarabaeidae	2	Robertson 1891; 1928
5	Asclepiadoideae	Asclepiadeae	Asclepiadinae	Asclepias longifolia	USA	Apis mellifera	Hymenoptera: Apidae	2B	Robertson 1887; 1891; 1928
5	Asclepiadoideae	Asclepiadeae	Asclepiadinae	Asclepias longifolia	USA	Bombus scuttelaris	Hymenoptera: Apidae	2	Robertson 1891; 1928
5	Asclepiadoideae	Asclepiadeae	Asclepiadinae	Asclepias longifolia	USA	Bombus separatus	Hymenoptera: Apidae	2	Robertson 1891; 1928
5	Asclepiadoideae	Asclepiadeae	Asclepiadinae	Asclepias longifolia	USA	Bombus - 2 spp.	Hymenoptera: Apidae	2	Robertson 1887
5	Asclepiadoideae	Asclepiadeae	Asclepiadinae	Asclepias longifolia	USA	Megachile generosa	Hymenoptera: Megachilidae	2	Robertson 1928
5	Asclepiadoideae	Asclepiadeae	Asclepiadinae	Asclepias longifolia	USA	Megachile mendica	Hymenoptera: Megachilidae	3	Robertson 1891; 1928
5	Asclepiadoideae	Asclepiadeae	Asclepiadinae	Asclepias longifolia	USA	Megachile sp.	Hymenoptera: Megachilidae	2	Robertson 1887
5	Asclepiadoideae	Asclepiadeae	Asclepiadinae	Asclepias longifolia	USA	Priocnemis unifasciatus	Hymenoptera: Pompilidae	2	Robertson 1891; 1928
5	Asclepiadoideae	Asclepiadeae	Asclepiadinae	Asclepias longifolia	USA	Bembex nubillipennis	Hymenoptera: Sphecidae	2	Robertson 1887; 1928
5	Asclepiadoideae	Asclepiadeae	Asclepiadinae	Asclepias longifolia	USA	Cerceris bicornuta	Hymenoptera: Sphecidae	2	Robertson 1887; 1891; 1928
5	Asclepiadoideae	Asclepiadeae	Asclepiadinae	Asclepias longifolia	USA	Priononyx atrata	Hymenoptera: Sphecidae	2	Robertson 1891; 1928
5	Asclepiadoideae	Asclepiadeae	Asclepiadinae	Asclepias macropus	South Africa	Hemipepsis capensis	Hymenoptera: Pompilidae	2	Shuttleworth & Johnson 2009
5	Asclepiadoideae	Asclepiadeae	Asclepiadinae	Asclepias macropus	South Africa	Hemipepsis errabunda	Hymenoptera: Pompilidae	2	Shuttleworth & Johnson 2009
5	Asclepiadoideae	Asclepiadeae	Asclepiadinae	Asclepias macropus	South Africa	Hemipepsis hilaris	Hymenoptera: Pompilidae	2	Shuttleworth & Johnson 2009
5	Asclepiadoideae	Asclepiadeae	Asclepiadinae	Asclepias macropus	South Africa	Hemipepsis sp.	Hymenoptera: Pompilidae	3	Ollerton unpublished 2004, Shuttleworth & Johnson 2009
5	Asclepiadoideae	Asclepiadeae	Asclepiadinae	Asclepias macropus	South Africa	Atrichelaphinis tigrina	Coleoptera: Scarabaeidae: Cetoniinae	3	Ollerton unpublished 2004, Shuttleworth & Johnson 2009
5	Asclepiadoideae	Asclepiadeae	Asclepiadinae	Asclepias macropus	South Africa	Sarcophagidae sp.	Diptera: Sarcophagidae	3	Shuttleworth & Johnson 2009
5	Asclepiadoideae	Asclepiadeae	Asclepiadinae	Asclepias macropus	South Africa	unidentified	Hymenoptera: Tenthredinidae	3	Shuttleworth & Johnson 2009
5	Asclepiadoideae	Asclepiadeae	Asclepiadinae	Asclepias meadii	USA	Anthophora abrupta	Hymenoptera: Apidae	2	Betz et al.1994
5	Asclepiadoideae	Asclepiadeae	Asclepiadinae	Asclepias meadii	USA	Bombus affinis	Hymenoptera: Apidae	2	Betz et al.1994
5	Asclepiadoideae	Asclepiadeae	Asclepiadinae	Asclepias meadii	USA	Bombus griseocollis	Hymenoptera: Apidae	2	Betz et al.1994
5	Asclepiadoideae	Asclepiadeae	Asclepiadinae	Asclepias meadii	USA	Achalarus lyciades	Lepidoptera: Hesperiidae	?	Edens-Meier et al. 2017
5	Asclepiadoideae	Asclepiadeae	Asclepiadinae	Asclepias meadii	USA	Anthophora abrupta	Hymenoptera: Apidae	2	Edens-Meier et al. 2017
5	Asclepiadoideae	Asclepiadeae	Asclepiadinae	Asclepias meadii	USA	Apis mellifera	Hymenoptera: Apidae	2B	Edens-Meier et al. 2017
5	Asclepiadoideae	Asclepiadeae	Asclepiadinae	Asclepias meadii	USA	Augochlorella aurata	Hymenoptera: Halictidae	?	Edens-Meier et al. 2017
5	Asclepiadoideae	Asclepiadeae	Asclepiadinae	Asclepias meadii	USA	Augochlorella persimilis	Hymenoptera: Halictidae	?	Edens-Meier et al. 2017
5	Asclepiadoideae	Asclepiadeae	Asclepiadinae	Asclepias meadii	USA	Augochloropsis metallica	Hymenoptera: Halictidae	?	Edens-Meier et al. 2017
5	Asclepiadoideae	Asclepiadeae	Asclepiadinae	Asclepias meadii	USA	Bombus fraternus	Hymenoptera: Apidae	2	Edens-Meier et al. 2017
5	Asclepiadoideae	Asclepiadeae	Asclepiadinae	Asclepias meadii	USA	Bombus griseocollis	Hymenoptera: Apidae	2	Edens-Meier et al. 2017
5	Asclepiadoideae	Asclepiadeae	Asclepiadinae	Asclepias meadii	USA	Bombus impatiens	Hymenoptera: Apidae	2	Edens-Meier et al. 2017
5	Asclepiadoideae	Asclepiadeae	Asclepiadinae	Asclepias meadii	USA	Everes comyntas	Lepidoptera: Lycaenidae	?	Edens-Meier et al. 2017
5	Asclepiadoideae	Asclepiadeae	Asclepiadinae	Asclepias meadii	USA	Lasioglossum hitchensi	Hymenoptera: Halictidae	?	Edens-Meier et al. 2017
5	Asclepiadoideae	Asclepiadeae	Asclepiadinae	Asclepias meadii	USA	Lasioglossum paradmirandum	Hymenoptera: Halictidae	?	Edens-Meier et al. 2017
5	Asclepiadoideae	Asclepiadeae	Asclepiadinae	Asclepias meadii	USA	Lasioglossum pruinosum	Hymenoptera: Halictidae	?	Edens-Meier et al. 2017
5	Asclepiadoideae	Asclepiadeae	Asclepiadinae	Asclepias meadii	USA	Lasioglossum roweri	Hymenoptera: Halictidae	?	Edens-Meier et al. 2017
5	Asclepiadoideae	Asclepiadeae	Asclepiadinae	Asclepias meadii	USA	Lasioglossum sp.	Hymenoptera: Halictidae	?	Edens-Meier et al. 2017
5	Asclepiadoideae	Asclepiadeae	Asclepiadinae	Asclepias meadii	USA	Megachile addenda	Hymenoptera: Megachilidae	?	Edens-Meier et al. 2017
5	Asclepiadoideae	Asclepiadeae	Asclepiadinae	Asclepias meadii	USA	Megachile brevis	Hymenoptera: Megachilidae	?	Edens-Meier et al. 2017
5	Asclepiadoideae	Asclepiadeae	Asclepiadinae	Asclepias meadii	USA	Polistes fuscatus	Hymenoptera: Vespidae	?	Edens-Meier et al. 2017
5	Asclepiadoideae	Asclepiadeae	Asclepiadinae	Asclepias meadii	USA	Sceliphron caementarium	Hymenoptera: Sphecidae	?	Edens-Meier et al. 2017
5	Asclepiadoideae	Asclepiadeae	Asclepiadinae	Asclepias meadii	USA	Thorybes pylades	Lepidoptera: Hesperiidae	?	Edens-Meier et al. 2017
5	Asclepiadoideae	Asclepiadeae	Asclepiadinae	Asclepias meadii	USA	unidentified	Lepidoptera: Noctuidae	3	Edens-Meier et al. 2017
5	Asclepiadoideae	Asclepiadeae	Asclepiadinae	Asclepias mellodora	Argentina	Entypus ferruginipennis	Hymenoptera: Pompilidae	1	Wiemer et al. In prep.
5	Asclepiadoideae	Asclepiadeae	Asclepiadinae	Asclepias mellodora	Argentina	Pepsis albocincta	Hymenoptera: Pompilidae	1	Wiemer et al. In prep.
5	Asclepiadoideae	Asclepiadeae	Asclepiadinae	Asclepias mellodora	Argentina	Pepsis discolor	Hymenoptera: Pompilidae	1	Wiemer et al. In prep.
5	Asclepiadoideae	Asclepiadeae	Asclepiadinae	Asclepias mellodora	Argentina	Pepsis foxi	Hymenoptera: Pompilidae	1	Wiemer et al. In prep.
5	Asclepiadoideae	Asclepiadeae	Asclepiadinae	Asclepias mellodora	Argentina	Campsomeris bistrimacula	Hymenoptera: Scoliidae	1	Wiemer et al. In prep.
5	Asclepiadoideae	Asclepiadeae	Asclepiadinae	Asclepias mellodora	Argentina	Campsomeris sp.	Hymenoptera: Scoliidae	1	Wiemer et al. In prep.
5	Asclepiadoideae	Asclepiadeae	Asclepiadinae	Asclepias mellodora	Argentina	Apis mellifera	Hymenoptera: Apidae	1B	Wiemer et al. In prep.
5	Asclepiadoideae	Asclepiadeae	Asclepiadinae	Asclepias mellodora	Argentina	Xylocopa splendidula	Hymenoptera: Apidae	1	Wiemer et al. In prep.
5	Asclepiadoideae	Asclepiadeae	Asclepiadinae	Asclepias mellodora	Argentina	Megachile sp.	Hymenoptera: Megachilidae	1	Wiemer et al. In prep.
5	Asclepiadoideae	Asclepiadeae	Asclepiadinae	Asclepias mellodora	Argentina	Lygistorhina edwardsi	Diptera: Lygistorrhinidae	3	Keller - unpublished data
5	Asclepiadoideae	Asclepiadeae	Asclepiadinae	Asclepias mellodora	Argentina	Pepsis sp.	Hymenoptera: Pompilidae	3	Keller - unpublished data
5	Asclepiadoideae	Asclepiadeae	Asclepiadinae	Asclepias mellodora	Argentina	Chauliognathus sp. 1	Coleoptera: Cantharidae	3	Keller - unpublished data
5	Asclepiadoideae	Asclepiadeae	Asclepiadinae	Asclepias mellodora	Argentina	Unidentified 1	Coeoptera: Curculionidae	4	Keller - unpublished data
5	Asclepiadoideae	Asclepiadeae	Asclepiadinae	Asclepias mellodora	Argentina	Chauliognathus sp. 2	Coleoptera: Cantharidae	3	Keller - unpublished data
5	Asclepiadoideae	Asclepiadeae	Asclepiadinae	Asclepias mellodora	Argentina	Unidentified	Hymenoptera: Formicidae	4	Keller - unpublished data
5	Asclepiadoideae	Asclepiadeae	Asclepiadinae	Asclepias mellodora	Argentina	Unidentified	Lepidoptera	3	Keller - unpublished data
5	Asclepiadoideae	Asclepiadeae	Asclepiadinae	Asclepias mellodora	Argentina	Unidentified 2	Coeoptera: Curculionidae	4	Keller - unpublished data
5	Asclepiadoideae	Asclepiadeae	Asclepiadinae	Asclepias mellodora	Argentina	Apis mellifera	Hymenoptera: Apidae	3B	Keller - unpublished data
5	Asclepiadoideae	Asclepiadeae	Asclepiadinae	Asclepias mellodora	Argentina	Plecia collaris	Diptera: Bibionidae	3	Keller - unpublished data
5	Asclepiadoideae	Asclepiadeae	Asclepiadinae	Asclepias mellodora	Brazil	Agelaia multipicta	Hymenoptera: Vespidae	3	Somavilla & Köhler 2012	Asclepias campestris
5	Asclepiadoideae	Asclepiadeae	Asclepiadinae	Asclepias mellodora	Brazil	Polistes actaeon	Hymenoptera: Vespidae	3	Somavilla & Köhler 2012	Asclepias campestris
5	Asclepiadoideae	Asclepiadeae	Asclepiadinae	Asclepias mellodora	Brazil	Plecia collaris	Diptera: Bibionidae	3	Keller - unpublished data
5	Asclepiadoideae	Asclepiadeae	Asclepiadinae	Asclepias mellodora	Brazil	Callonychium petuniae	Hymenoptera: Apidae: Calliopsini	3	Patrício 2014
5	Asclepiadoideae	Asclepiadeae	Asclepiadinae	Asclepias mellodora	Brazil	Apis mellifera	Hymenoptera: Apidae: Apini	3B	Patrício 2014
5	Asclepiadoideae	Asclepiadeae	Asclepiadinae	Asclepias mellodora	Brazil	Ceratina assuncionis	Hymenoptera: Apidae: Xylocopini	3	Patrício 2014
5	Asclepiadoideae	Asclepiadeae	Asclepiadinae	Asclepias mellodora	Brazil	Augochloropsis sp.1	Hymenoptera: Apidae: Augochlorini	3	Patrício 2014
5	Asclepiadoideae	Asclepiadeae	Asclepiadinae	Asclepias mellodora	Brazil	Callonychium petuniae	Hymenoptera: Apidae: Calliopsini	3	Patrício 2014
5	Asclepiadoideae	Asclepiadeae	Asclepiadinae	Asclepias mellodora	Brazil	Apis mellifera	Hymenoptera: Apidae: Apini	3B	Patrício 2014
5	Asclepiadoideae	Asclepiadeae	Asclepiadinae	Asclepias mellodora	Brazil	Ceratina assuncionis	Hymenoptera: Apidae: Xylocopini	3	Patrício 2014
5	Asclepiadoideae	Asclepiadeae	Asclepiadinae	Asclepias mellodora	Brazil	Augochloropsis sp.1	Hymenoptera: Apidae: Augochlorini	3	Patrício 2014
5	Asclepiadoideae	Asclepiadeae	Asclepiadinae	Asclepias notha	Mexico	Wasp	Hymenoptera:	2	Alvarado-Cárdenas Leonardo unpublished
5	Asclepiadoideae	Asclepiadeae	Asclepiadinae	Asclepias praemorsa	South Africa	Atrichelaphinis tigrina	Coleoptera: Scarabaeidae: Cetoniinae	3	Ollerton et al. unpublished
5	Asclepiadoideae	Asclepiadeae	Asclepiadinae	Asclepias praemorsa	South Africa	unidentified fly	Diptera	3	Ollerton et al. unpublished
5	Asclepiadoideae	Asclepiadeae	Asclepiadinae	Asclepias pringlei	Mexico	Pepsis sp. or Entypus sp.	Hymenoptera: Pompilidae	3	Alvarado-Cárdenas Leonardo unpublished
5	Asclepiadoideae	Asclepiadeae	Asclepiadinae	Asclepias pringlei	Mexico	Apis mellifera	Hymenoptera: Apidae	3B	Alvarado-Cárdenas Leonardo unpublished
5	Asclepiadoideae	Asclepiadeae	Asclepiadinae	Asclepias pringlei	Mexico	Bee	Hymenoptera: Apidae: Meliponini	4	Alvarado-Cárdenas Leonardo unpublished
5	Asclepiadoideae	Asclepiadeae	Asclepiadinae	Asclepias purpurascens	USA	Physocephala tibialis	Diptera: Conopidae	2	Robertson 1891; 1928
5	Asclepiadoideae	Asclepiadeae	Asclepiadinae	Asclepias purpurascens	USA	Acroglossa hesperid[ar]um	Diptera: Tachinidae	2	Robertson 1891; 1928
5	Asclepiadoideae	Asclepiadeae	Asclepiadinae	Asclepias purpurascens	USA	Spallanzania sp.	Diptera: Tachinidae	2	Robertson 1891; 1928
5	Asclepiadoideae	Asclepiadeae	Asclepiadinae	Asclepias purpurascens	USA	unknown (1 sp.)	Diptera	2	Robertson 1887
5	Asclepiadoideae	Asclepiadeae	Asclepiadinae	Asclepias purpurascens	USA	Lygaeus fasciatus	Hemiptera: Lygaeidae	2	Robertson 1891; 1928
5	Asclepiadoideae	Asclepiadeae	Asclepiadinae	Asclepias purpurascens	USA	Oncopeltus sp.	Hemiptera: Lygaeidae	2	Robertson 1891; 1928
5	Asclepiadoideae	Asclepiadeae	Asclepiadinae	Asclepias purpurascens	USA	unknown (1 sp.)	Hemiptera	2	Robertson 1887
5	Asclepiadoideae	Asclepiadeae	Asclepiadinae	Asclepias purpurascens	USA	Anthemoessa sp.	Hymenoptera: Apidae	2	Robertson 1891; 1928
5	Asclepiadoideae	Asclepiadeae	Asclepiadinae	Asclepias purpurascens	USA	Apis mellifera	Hymenoptera: Apidae	2B	Robertson 1891; 1928, Betz et al.1994
5	Asclepiadoideae	Asclepiadeae	Asclepiadinae	Asclepias purpurascens	USA	Bombus pennsylvanicus	Hymenoptera: Apidae	2	Betz et al.1994
5	Asclepiadoideae	Asclepiadeae	Asclepiadinae	Asclepias purpurascens	USA	Tetralonia rosae	Hymneoptera: Apidae	2	Robertson 1891; 1928
5	Asclepiadoideae	Asclepiadeae	Asclepiadinae	Asclepias purpurascens	USA	Megachile addenda	Hymenoptera: Megachilidae	2	Robertson 1891; 1928
5	Asclepiadoideae	Asclepiadeae	Asclepiadinae	Asclepias purpurascens	USA	Megachile mendica	Hymenoptera: Megachilidae	2	Robertson 1891; 1928
5	Asclepiadoideae	Asclepiadeae	Asclepiadinae	Asclepias purpurascens	USA	unknown (1 sp.)	Hymenoptera	2	Robertson 1887
5	Asclepiadoideae	Asclepiadeae	Asclepiadinae	Asclepias purpurascens	USA	"butterflies" (5 spp.)	Lepidoptera	2	Robertson 1887
5	Asclepiadoideae	Asclepiadeae	Asclepiadinae	Asclepias purpurascens	USA	Eudamus pylades	Lepidoptera: Hesperiidae	2	Robertson 1891; 1928
5	Asclepiadoideae	Asclepiadeae	Asclepiadinae	Asclepias purpurascens	USA	Thorybes pylades	Lepidoptera: Hesperiidae	2	Robertson 1891; 1928
5	Asclepiadoideae	Asclepiadeae	Asclepiadinae	Asclepias purpurascens	USA	Argynnis cybele	Lepidoptera: Nymphalidae	2	Robertson 1891; 1928
5	Asclepiadoideae	Asclepiadeae	Asclepiadinae	Asclepias purpurascens	USA	Argynnis idalia	Lepidoptera: Nymphalidae	2	Robertson 1891; 1928
5	Asclepiadoideae	Asclepiadeae	Asclepiadinae	Asclepias purpurascens	USA	Euphydryas sp.	Lepidpoptera: Nymphalidae	2	Robertson 1891; 1928
5	Asclepiadoideae	Asclepiadeae	Asclepiadinae	Asclepias purpurascens	USA	Melitaea phaeton	Lepidoptera: Nymphalidae	2	Robertson 1891; 1928
5	Asclepiadoideae	Asclepiadeae	Asclepiadinae	Asclepias purpurascens	USA	Pyrameis atalanta	Lepidoptera: Nymphalidae	2	Robertson 1891; 1928
5	Asclepiadoideae	Asclepiadeae	Asclepiadinae	Asclepias purpurascens	USA	Speyeria sp.	Lepidoptera: Nymphalidae	2	Robertson 1891; 1928
5	Asclepiadoideae	Asclepiadeae	Asclepiadinae	Asclepias purpurascens	USA	Vanessa atalanta	Lepidoptera: Nymphalidae	2	Robertson 1891; 1928
5	Asclepiadoideae	Asclepiadeae	Asclepiadinae	Asclepias purpurascens	USA	Vanessa huntera	Lepidoptera: Nymphalidae	2	Robertson 1891; 1928
5	Asclepiadoideae	Asclepiadeae	Asclepiadinae	Asclepias purpurascens	USA	Bombus griseocollis	Hymenoptera: Apidae	2	Dvorsky unpublished
5	Asclepiadoideae	Asclepiadeae	Asclepiadinae	Asclepias purpurascens	USA	Megachile mendica	Hymenoptera: Megachilidae	2	Dvorsky unpublished
5	Asclepiadoideae	Asclepiadeae	Asclepiadinae	Asclepias purpurascens	USA	Apis mellifera	Hymenoptera: Apidae	2B	Dvorsky unpublished
5	Asclepiadoideae	Asclepiadeae	Asclepiadinae	Asclepias purpurascens	USA	Bombus impatiens	Hymenoptera: Apidae	2	Dvorsky unpublished
5	Asclepiadoideae	Asclepiadeae	Asclepiadinae	Asclepias purpurascens	USA	Bombus bimaculatus	Hymenoptera: Apidae	2	Dvorsky unpublished
5	Asclepiadoideae	Asclepiadeae	Asclepiadinae	Asclepias purpurascens	USA	Speyeria cybele	Lepidoptera: Nymphalidae	2	Dvorsky unpublished
5	Asclepiadoideae	Asclepiadeae	Asclepiadinae	Asclepias purpurascens	USA	unidentified	Lepidoptera: Nymphalidae	2	Dvorsky unpublished
5	Asclepiadoideae	Asclepiadeae	Asclepiadinae	Asclepias quadrifolia	USA	Melissodes desponsa	Hymenoptera: Apidae	2	Chaplin & Walker 1982
5	Asclepiadoideae	Asclepiadeae	Asclepiadinae	Asclepias quadrifolia	USA	Phyciodes hobomok	Lepidoptera: Hesperiidae	2	Chaplin & Walker 1982
5	Asclepiadoideae	Asclepiadeae	Asclepiadinae	Asclepias quadrifolia	USA	Phyciodes. themistocles	Lepidoptera: Hesperiidae	2	Chaplin & Walker 1982
5	Asclepiadoideae	Asclepiadeae	Asclepiadinae	Asclepias quadrifolia	USA	Phyciodes zabulon	Lepidoptera: Hesperiidae	2	Chaplin & Walker 1982
5	Asclepiadoideae	Asclepiadeae	Asclepiadinae	Asclepias quadrifolia	USA	Polites coras	Lepidoptera: Hesperiidae	2	Chaplin & Walker 1982
5	Asclepiadoideae	Asclepiadeae	Asclepiadinae	Asclepias quadrifolia	USA	Phyciodes tharos	Lepidoptera: Nymphalidae	2	Chaplin & Walker 1982
5	Asclepiadoideae	Asclepiadeae	Asclepiadinae	Asclepias schaffneri	Mexico	unidentified	Diptera	3	Alvarado-Cárdenas Leonardo, Islas Hernández Sofia, unpublished
5	Asclepiadoideae	Asclepiadeae	Asclepiadinae	Asclepias solanoana	USA	Apis mellifera	Hymenoptera: Apidae	2B	Lynch 1977
5	Asclepiadoideae	Asclepiadeae	Asclepiadinae	Asclepias solanoana	USA	Bombus vosnesenskii	Hymenoptera: Apidae	2	Lynch 1977
5	Asclepiadoideae	Asclepiadeae	Asclepiadinae	Asclepias solanoana	USA	Xylocopa californica	Hymenoptera: Apidae	2	Lynch 1977
5	Asclepiadoideae	Asclepiadeae	Asclepiadinae	Asclepias sp.	Mexico	Protandrena mexicanorum	Hymenoptera: Andrenidae	3	D. Yanega unpublished
5	Asclepiadoideae	Asclepiadeae	Asclepiadinae	Asclepias sp.	Mexico	Centris caesalpiniae	Hymenoptera: Apidae	3	D. Yanega unpublished
5	Asclepiadoideae	Asclepiadeae	Asclepiadinae	Asclepias sp.	USA	Cynanthus latirostris	Aves: Trochilidae	3	Poole 2005
5	Asclepiadoideae	Asclepiadeae	Asclepiadinae	Asclepias speciosa	USA	Echinomyia decisa	Diptera: Tachinidae	3	Clements & Long 1923
5	Asclepiadoideae	Asclepiadeae	Asclepiadinae	Asclepias speciosa	USA	Apis mellifera	Hymenoptera: Apidae	3B	Clements & Long 1923
5	Asclepiadoideae	Asclepiadeae	Asclepiadinae	Asclepias speciosa	USA	Xylocopa californica californica	Hymenoptera: Apidae	3	Krombein et al.1979
5	Asclepiadoideae	Asclepiadeae	Asclepiadinae	Asclepias speciosa	USA	Halictus (Lasioglossum) sp.	Hymenoptera: Halictidae	3	Clements & Long 1923
5	Asclepiadoideae	Asclepiadeae	Asclepiadinae	Asclepias speciosa	USA	Nomia melanderi	Hymenoptera: Halictidae	3	Krombein et al.1979
5	Asclepiadoideae	Asclepiadeae	Asclepiadinae	Asclepias speciosa	USA	Megachile coquilletti	Hymenoptera: Megachilidae	3	Krombein et al.1979
5	Asclepiadoideae	Asclepiadeae	Asclepiadinae	Asclepias speciosa	USA	Megachile gemula gemula	Hymenoptera: Megachilidae	3	Krombein et al.1979
5	Asclepiadoideae	Asclepiadeae	Asclepiadinae	Asclepias speciosa	USA	Megachile gentilis	Hymenoptera: Megachilidae	3	Krombein et al.1979
5	Asclepiadoideae	Asclepiadeae	Asclepiadinae	Asclepias speciosa	USA	Megachile texana	Hymenoptera: Megachilidae	3	Krombein et al.1979
5	Asclepiadoideae	Asclepiadeae	Asclepiadinae	Asclepias speciosa	USA	solitary bees	Hymenoptera: Apoideae	3	Gut et al.1977
5	Asclepiadoideae	Asclepiadeae	Asclepiadinae	Asclepias speciosa	USA	Apis mellifera	Hymenoptera: Apidae	3B	Gut et al.1977
5	Asclepiadoideae	Asclepiadeae	Asclepiadinae	Asclepias speciosa	USA	wasp	Hymenoptera	3	Gut et al.1977
5	Asclepiadoideae	Asclepiadeae	Asclepiadinae	Asclepias speciosa	USA	butterfly	Lepidoptera	3	Gut et al.1977
5	Asclepiadoideae	Asclepiadeae	Asclepiadinae	Asclepias speciosa	USA	Ceratina sp.	Hymenoptera: Apidae	3	Gut et al.1977
5	Asclepiadoideae	Asclepiadeae	Asclepiadinae	Asclepias speciosa	USA	Anthophora sp.	Hymenoptera: Apidae	3	Gut et al.1977
5	Asclepiadoideae	Asclepiadeae	Asclepiadinae	Asclepias speciosa	USA	Megachile (Chelostomoides) sp.	Hymenoptera: Megachilidae	3	Gut et al.1977
5	Asclepiadoideae	Asclepiadeae	Asclepiadinae	Asclepias speciosa	USA	Megachile sp.	Hymenoptera: Megachilidae	3	Gut et al.1977
5	Asclepiadoideae	Asclepiadeae	Asclepiadinae	Asclepias speciosa	USA	Dialictus sp.	Hymenoptera: Halictidae	3	Gut et al.1977
5	Asclepiadoideae	Asclepiadeae	Asclepiadinae	Asclepias speciosa	USA	Hylaeus sp.	Hymenoptera: Colletidae	3	Gut et al.1977
5	Asclepiadoideae	Asclepiadeae	Asclepiadinae	Asclepias speciosa	USA	unidentified	Hymenoptera: Vespidae	3	Gut et al.1977
5	Asclepiadoideae	Asclepiadeae	Asclepiadinae	Asclepias speciosa	USA	unidentified	Hymenoptera: Sphecidae	3	Gut et al.1977
5	Asclepiadoideae	Asclepiadeae	Asclepiadinae	Asclepias speciosa	USA	unidentified	Lepidoptera: Papilionidae	3	Gut et al.1977
5	Asclepiadoideae	Asclepiadeae	Asclepiadinae	Asclepias speciosa	USA	unidentified	Lepidoptera: Lycaenidae	3	Gut et al.1977
5	Asclepiadoideae	Asclepiadeae	Asclepiadinae	Asclepias speciosa	USA	unidentified	Diptera	3	Gut et al.1977
5	Asclepiadoideae	Asclepiadeae	Asclepiadinae	Asclepias speciosa	USA	unidentified	Coleoptera	3	Gut et al.1977
5	Asclepiadoideae	Asclepiadeae	Asclepiadinae	Asclepias subulata	Mexico	Pepsis sp.	Hymenoptera: Pompilidae:	2	Alvarado-Cárdenas Leonardo unpublished
5	Asclepiadoideae	Asclepiadeae	Asclepiadinae	Asclepias subulata	USA	Hylaeus episcopalis coquillette	Hymenoptera: Andrenidae	3	Krombein et al.1979
5	Asclepiadoideae	Asclepiadeae	Asclepiadinae	Asclepias subulata	USA	Perdita polytropica polytropica	Hymenoptera: Andrenidae	3	Krombein et al.1979
5	Asclepiadoideae	Asclepiadeae	Asclepiadinae	Asclepias subulata	USA	Anthophora urbana urbana	Hymenoptera: Apidae	3	Krombein et al.1979
5	Asclepiadoideae	Asclepiadeae	Asclepiadinae	Asclepias subulata	USA	Melissodes paroselae	Hymenoptera: Apidae	3	Krombein et al.1979
5	Asclepiadoideae	Asclepiadeae	Asclepiadinae	Asclepias subulata	USA	Calypte costae	Aves: Trochilidae	3	Bent 1940, Poole 2005
5	Asclepiadoideae	Asclepiadeae	Asclepiadinae	Asclepias subverticillata	USA	Perdita dasylirii	Hymenoptera: Andrenidae	3	Krombein et al.1979	Asclepias galioides
5	Asclepiadoideae	Asclepiadeae	Asclepiadinae	Asclepias subverticillata	USA	Melissodes tristis	Hymenoptera: Apidae	3	Krombein et al.1979	Asclepias galioides
5	Asclepiadoideae	Asclepiadeae	Asclepiadinae	Asclepias subverticillata	USA	Ashmeadiella bigeloviae	Hymenoptera: Megachilidae	3	Krombein et al.1979	Asclepias galioides
5	Asclepiadoideae	Asclepiadeae	Asclepiadinae	Asclepias subverticillata	USA	Megachile perihirta	Hymenoptera: Megachilidae	3	Krombein et al.1979	Asclepias galioides
5	Asclepiadoideae	Asclepiadeae	Asclepiadinae	Asclepias subverticillata	USA	Megachile texana	Hymenoptera: Megachilidae	3	Krombein et al.1979	Asclepias galioides
5	Asclepiadoideae	Asclepiadeae	Asclepiadinae	Asclepias subverticillata	USA	Physoconops townsendi	Diptera: Conopidae	3	M. Fishbein unpublished
5	Asclepiadoideae	Asclepiadeae	Asclepiadinae	Asclepias subverticillata	USA	Largus sp.	Hemiptera: Largidae	3	M. Fishbein unpublished
5	Asclepiadoideae	Asclepiadeae	Asclepiadinae	Asclepias subverticillata	USA	Apiomerus longispinus	Hemiptera: Reduviidae	3	M. Fishbein unpublished
5	Asclepiadoideae	Asclepiadeae	Asclepiadinae	Asclepias subverticillata	USA	Andrena mellea	Hymenoptera: Andrenidae	3	Krombein et al.1979
5	Asclepiadoideae	Asclepiadeae	Asclepiadinae	Asclepias subverticillata	USA	Calliopsis coloratipes	Hymenoptera: Andrenidae	3	Krombein et al.1979
5	Asclepiadoideae	Asclepiadeae	Asclepiadinae	Asclepias subverticillata	USA	Protandrena hurdi	Hymenoptera: Andrenidae	3	Krombein et al.1979
5	Asclepiadoideae	Asclepiadeae	Asclepiadinae	Asclepias subverticillata	USA	Svastra machaerantherae	Hymenoptera: Apidae	3	Krombein et al.1979
5	Asclepiadoideae	Asclepiadeae	Asclepiadinae	Asclepias subverticillata	USA	Xylocopa californica arizonensis	Hymenoptera: Apidae	3	Krombein et al.1979
5	Asclepiadoideae	Asclepiadeae	Asclepiadinae	Asclepias subverticillata	USA	Nomia mesillensis	Hymenoptera: Halictidae	3	Krombein et al.1979
5	Asclepiadoideae	Asclepiadeae	Asclepiadinae	Asclepias subverticillata	USA	Protoxaea gloriosa	Hymenoptera: Oxaeidae	3	Krombein et al.1979
5	Asclepiadoideae	Asclepiadeae	Asclepiadinae	Asclepias subverticillata	USA	Thorybes sp.	Lepidoptera: Hesperiidae	3	M. Fishbein unpublished
5	Asclepiadoideae	Asclepiadeae	Asclepiadinae	Asclepias sullivantii	USA	Physocephala tibialis	Diptera: Conopidae	2	Robertson 1891; 1928
5	Asclepiadoideae	Asclepiadeae	Asclepiadinae	Asclepias sullivantii	USA	Zodion obliquefasciatum	Diptera: Conopidae	2	Robertson 1891; 1928
5	Asclepiadoideae	Asclepiadeae	Asclepiadinae	Asclepias sullivantii	USA	Stratiomyia (Stratiomys) meigenii	Diptera: Stratiomyidae	2	Robertson 1891; 1928
5	Asclepiadoideae	Asclepiadeae	Asclepiadinae	Asclepias sullivantii	USA	Apis mellifera	Hymenoptera: Apidae	2B	Betz et al.1994
5	Asclepiadoideae	Asclepiadeae	Asclepiadinae	Asclepias sullivantii	USA	Argyoselenis (Epeolus) sp.	Hymenoptera: Apidae	2	Robertson 1891; 1928
5	Asclepiadoideae	Asclepiadeae	Asclepiadinae	Asclepias sullivantii	USA	Bombus americanorum	Hymenoptera: Apidae	2	Robertson 1891; 1928
5	Asclepiadoideae	Asclepiadeae	Asclepiadinae	Asclepias sullivantii	USA	Bombus auricomus	Hymenoptera: Apidae	2	Robertson 1891; 1928
5	Asclepiadoideae	Asclepiadeae	Asclepiadinae	Asclepias sullivantii	USA	Bombus fervidus	Hymenoptera: Apidae	2	Betz et al.1994
5	Asclepiadoideae	Asclepiadeae	Asclepiadinae	Asclepias sullivantii	USA	Bombus pennsylvanicus	Hymenoptera: Apidae	2	Betz et al.1994
5	Asclepiadoideae	Asclepiadeae	Asclepiadinae	Asclepias sullivantii	USA	Bombus pennsylvanicus	Hymenoptera: Apidae	2	Robertson 1891; 1928
5	Asclepiadoideae	Asclepiadeae	Asclepiadinae	Asclepias sullivantii	USA	Bombus scuttelaris	Hymenoptera: Apidae	2	Robertson 1891; 1928
5	Asclepiadoideae	Asclepiadeae	Asclepiadinae	Asclepias sullivantii	USA	Bombus separatus	Hymenoptera: Apidae	2	Robertson 1891; 1928
5	Asclepiadoideae	Asclepiadeae	Asclepiadinae	Asclepias sullivantii	USA	Epeolus bifasciatus	Hymenoptera: Apidae	2	Robertson 1891; 1928
5	Asclepiadoideae	Asclepiadeae	Asclepiadinae	Asclepias sullivantii	USA	Florilegus sp.	Hymenoptera: Apidae	2	Robertson 1891; 1928
5	Asclepiadoideae	Asclepiadeae	Asclepiadinae	Asclepias sullivantii	USA	Melissodes coreopsis	Hymenoptera: Apidae	2	Robertson 1891; 1928
5	Asclepiadoideae	Asclepiadeae	Asclepiadinae	Asclepias sullivantii	USA	Psithyrus variabilis	Hymenoptera: Apidae	2	Robertson 1891; 1928
5	Asclepiadoideae	Asclepiadeae	Asclepiadinae	Asclepias sullivantii	USA	Ichneumoen flavizonatus	Hymenoptera: Ichneumonidae	2	Robertson 1891; 1928
5	Asclepiadoideae	Asclepiadeae	Asclepiadinae	Asclepias sullivantii	USA	Megachile petulans	Hymenoptera: Megachilidae	2	Robertson 1891; 1928
5	Asclepiadoideae	Asclepiadeae	Asclepiadinae	Asclepias sullivantii	USA	Xanthosarus sp.	Hymenoptera: Megachilidae	2	Robertson 1891; 1928
5	Asclepiadoideae	Asclepiadeae	Asclepiadinae	Asclepias sullivantii	USA	Bembex nubillipennis	Hymenoptera: Sphecidae	2	Robertson 1891; 1928
5	Asclepiadoideae	Asclepiadeae	Asclepiadinae	Asclepias sullivantii	USA	Pelopoeus cementarius	Hymenoptera: Sphecidae	2	Robertson 1891; 1928
5	Asclepiadoideae	Asclepiadeae	Asclepiadinae	Asclepias sullivantii	USA	Priononyx thomae	Hymenoptera: Sphecidae	2	Robertson 1891; 1928
5	Asclepiadoideae	Asclepiadeae	Asclepiadinae	Asclepias sullivantii	USA	Sceliphron sp.	Hymenoptera: Sphecidae	2	Robertson 1891; 1928
5	Asclepiadoideae	Asclepiadeae	Asclepiadinae	Asclepias sullivantii	USA	Sphex ichneumoneus	Hymenoptera: Sphecidae	2	Betz et al.1994
5	Asclepiadoideae	Asclepiadeae	Asclepiadinae	Asclepias sullivantii	USA	unknown (6 spp.)	Hymenoptera	2	Robertson 1887
5	Asclepiadoideae	Asclepiadeae	Asclepiadinae	Asclepias sullivantii	USA	"butterflies" (4 spp.)	Lepidoptera	2	Robertson 1887
5	Asclepiadoideae	Asclepiadeae	Asclepiadinae	Asclepias sullivantii	USA	Danais archippus	Lepidoptera: Danaidae	2	Robertson 1891; 1928
5	Asclepiadoideae	Asclepiadeae	Asclepiadinae	Asclepias sullivantii	USA	Epargyreus sp.	Lepidoptera: Hesperiidae	2	Robertson 1891; 1928
5	Asclepiadoideae	Asclepiadeae	Asclepiadinae	Asclepias sullivantii	USA	Limochores mantaaqua	Lepidoptera: Hesperiodae	2	Robertson 1891; 1928
5	Asclepiadoideae	Asclepiadeae	Asclepiadinae	Asclepias sullivantii	USA	Strymon sp.	Lepidoptera: Lycaenidae	2	Robertson 1891; 1928
5	Asclepiadoideae	Asclepiadeae	Asclepiadinae	Asclepias sullivantii	USA	Anosia sp.	Lepidoptera: Nymphalidae	2	Robertson 1891; 1928
5	Asclepiadoideae	Asclepiadeae	Asclepiadinae	Asclepias sullivantii	USA	Argynnis cybele	Lepidoptera: Nymphalidae	2	Robertson 1891; 1928
5	Asclepiadoideae	Asclepiadeae	Asclepiadinae	Asclepias sullivantii	USA	Pyrameis atalanta	Lepidoptera: Nymphalidae	2	Robertson 1891; 1928
5	Asclepiadoideae	Asclepiadeae	Asclepiadinae	Asclepias sullivantii	USA	Eurymus sp.	Lepidoptera: Papilionidae	2	Robertson 1891; 1928
5	Asclepiadoideae	Asclepiadeae	Asclepiadinae	Asclepias sullivantii	USA	Papilio asterias	Lepidoptera: Papilionidae	2	Robertson 1891; 1928
5	Asclepiadoideae	Asclepiadeae	Asclepiadinae	Asclepias sullivantii	USA	Colias philodice	Lepidoptera: Pieridae	2	Robertson 1891; 1928
5	Asclepiadoideae	Asclepiadeae	Asclepiadinae	Asclepias syriaca	Canada	Thymelicus lineola	Lepidoptera: Hesperiidae	3	McNeil 1977
5	Asclepiadoideae	Asclepiadeae	Asclepiadinae	Asclepias syriaca	Canada	Tiphia clypeata	Hymenoptera: Tiphiidae	3	Bhowmik & Bandeen 1976
5	Asclepiadoideae	Asclepiadeae	Asclepiadinae	Asclepias syriaca	Canada	Microbembex monodonta	Hymenoptera: Sphecidae	3	Bhowmik & Bandeen 1977
5	Asclepiadoideae	Asclepiadeae	Asclepiadinae	Asclepias syriaca	Canada	Apis mellifera	Hymenoptera: Apidae	3B	Bhowmik & Bandeen 1978
5	Asclepiadoideae	Asclepiadeae	Asclepiadinae	Asclepias syriaca	Canada	Phyciodes tharos	Lepidoptera: Nymphalidae	3	Bhowmik & Bandeen 1979
5	Asclepiadoideae	Asclepiadeae	Asclepiadinae	Asclepias syriaca	USA	Trichius piger	Coleoptera: Scarabaeidae	2	Robertson 1891	Asclepias cornuti
5	Asclepiadoideae	Asclepiadeae	Asclepiadinae	Asclepias syriaca	USA	unknown (1 sp.)	Coleoptera	2	Robertson 1887	Asclepias cornuti
5	Asclepiadoideae	Asclepiadeae	Asclepiadinae	Asclepias syriaca	USA	Midas clavatus	Diptera: Midasidae	2	Robertson 1891	Asclepias cornuti
5	Asclepiadoideae	Asclepiadeae	Asclepiadinae	Asclepias syriaca	USA	unknown (7 spp.)	Diptera	2	Robertson 1887	Asclepias cornuti
5	Asclepiadoideae	Asclepiadeae	Asclepiadinae	Asclepias syriaca	USA	unknown (3 spp.)	Hemiptera	2	Robertson 1887	Asclepias cornuti
5	Asclepiadoideae	Asclepiadeae	Asclepiadinae	Asclepias syriaca	USA	Bombus americanorum	Hymenoptera: Apidae	2	Robertson 1891	Asclepias cornuti
5	Asclepiadoideae	Asclepiadeae	Asclepiadinae	Asclepias syriaca	USA	Bombus pennsylvanicus	Hymenoptera: Apidae	2	Robertson 1891	Asclepias cornuti
5	Asclepiadoideae	Asclepiadeae	Asclepiadinae	Asclepias syriaca	USA	Bombus separatus	Hymenoptera: Apidae	2	Robertson 1891	Asclepias cornuti
5	Asclepiadoideae	Asclepiadeae	Asclepiadinae	Asclepias syriaca	USA	Melissodes obliqua	Hymenoptera: Apidae	2	Robertson 1891	Asclepias cornuti
5	Asclepiadoideae	Asclepiadeae	Asclepiadinae	Asclepias syriaca	USA	Myzine sexcincta	Hymenoptera: Scoliidae	2	Robertson 1891	Asclepias cornuti
5	Asclepiadoideae	Asclepiadeae	Asclepiadinae	Asclepias syriaca	USA	Scolia bicincta	Hymenoptera: Scoliidae	2	Robertson 1891	Asclepias cornuti
5	Asclepiadoideae	Asclepiadeae	Asclepiadinae	Asclepias syriaca	USA	Bembex nubillipennis	Hymenoptera: Sphecidae	2	Robertson 1891	Asclepias cornuti
5	Asclepiadoideae	Asclepiadeae	Asclepiadinae	Asclepias syriaca	USA	Cerceris bicornuta	Hymenoptera: Sphecidae	2	Robertson 1891	Asclepias cornuti
5	Asclepiadoideae	Asclepiadeae	Asclepiadinae	Asclepias syriaca	USA	Oxybelus packardii	Hymenoptera: Sphecidae	2	Robertson 1891	Asclepias cornuti
5	Asclepiadoideae	Asclepiadeae	Asclepiadinae	Asclepias syriaca	USA	Pelopoeus cementarius	Hymenoptera: Sphecidae	2	Robertson 1891	Asclepias cornuti
5	Asclepiadoideae	Asclepiadeae	Asclepiadinae	Asclepias syriaca	USA	Priononyx atrata	Hymenoptera: Sphecidae	2	Robertson 1891	Asclepias cornuti
5	Asclepiadoideae	Asclepiadeae	Asclepiadinae	Asclepias syriaca	USA	Priononyx thomae	Hymenoptera: Sphecidae	2	Robertson 1891	Asclepias cornuti
5	Asclepiadoideae	Asclepiadeae	Asclepiadinae	Asclepias syriaca	USA	Sphex ichneumoneus	Hymenoptera: Sphecidae	2	Robertson 1891	Asclepias cornuti
5	Asclepiadoideae	Asclepiadeae	Asclepiadinae	Asclepias syriaca	USA	Odynerus arvensis	Hymenoptera: Vespidae	2	Robertson 1891	Asclepias cornuti
5	Asclepiadoideae	Asclepiadeae	Asclepiadinae	Asclepias syriaca	USA	unknown (10 spp.)	Hymenoptera	2	Robertson 1887	Asclepias cornuti
5	Asclepiadoideae	Asclepiadeae	Asclepiadinae	Asclepias syriaca	USA	"butterflies" (6 spp.)	Lepidoptera	2	Robertson 1887	Asclepias cornuti
5	Asclepiadoideae	Asclepiadeae	Asclepiadinae	Asclepias syriaca	USA	Danais archippus	Lepidoptera: Danaidae	2	Robertson 1891	Asclepias cornuti
5	Asclepiadoideae	Asclepiadeae	Asclepiadinae	Asclepias syriaca	USA	Eudamus lycidas	Lepidoptera: Hesperiidae	2	Robertson 1891	Asclepias cornuti
5	Asclepiadoideae	Asclepiadeae	Asclepiadinae	Asclepias syriaca	USA	Eudamus tityrus	Lepidoptera: Hesperiidae	2	Robertson 1891	Asclepias cornuti
5	Asclepiadoideae	Asclepiadeae	Asclepiadinae	Asclepias syriaca	USA	Argynnis cybele	Lepidoptera: Nymphalidae	2	Robertson 1891	Asclepias cornuti
5	Asclepiadoideae	Asclepiadeae	Asclepiadinae	Asclepias syriaca	USA	Argynnis idalia	Lepidoptera: Nymphalidae	2	Robertson 1891	Asclepias cornuti
5	Asclepiadoideae	Asclepiadeae	Asclepiadinae	Asclepias syriaca	USA	Grapta interrogationis	Lepidoptera: Nymphalidae	2	Robertson 1891	Asclepias cornuti
5	Asclepiadoideae	Asclepiadeae	Asclepiadinae	Asclepias syriaca	USA	Limenitis disippus	Lepidoptera: Nymphalidae	2	Robertson 1891	Asclepias cornuti
5	Asclepiadoideae	Asclepiadeae	Asclepiadinae	Asclepias syriaca	USA	Pyrameis atalanta	Lepidoptera: Nymphalidae	2	Robertson 1891	Asclepias cornuti
5	Asclepiadoideae	Asclepiadeae	Asclepiadinae	Asclepias syriaca	USA	Vanessa antiopa	Lepidoptera: Nymphalidae	2	Robertson 1891	Asclepias cornuti
5	Asclepiadoideae	Asclepiadeae	Asclepiadinae	Asclepias syriaca	USA	Papilio asterias	Lepidoptera: Papilionidae	2	Robertson 1891	Asclepias cornuti
5	Asclepiadoideae	Asclepiadeae	Asclepiadinae	Asclepias syriaca	USA	Papilio philenor	Lepidoptera: Papilionidae	2	Robertson 1891	Asclepias cornuti
5	Asclepiadoideae	Asclepiadeae	Asclepiadinae	Asclepias syriaca	USA	Colias philodice	Lepidoptera: Pieridae	2	Robertson 1891	Asclepias cornuti
5	Asclepiadoideae	Asclepiadeae	Asclepiadinae	Asclepias syriaca	USA	unknown (1 sp.)	Lepidoptera	2	Robertson 1887	Asclepias cornuti
5	Asclepiadoideae	Asclepiadeae	Asclepiadinae	Asclepias syriaca	USA	Aedes vexans	Diptera: Culicidae	3	Sandholm & Price 1962
5	Asclepiadoideae	Asclepiadeae	Asclepiadinae	Asclepias syriaca	USA	Aedes cinereus	Diptera: Culicidae	3	Sandholm & Price 1962
5	Asclepiadoideae	Asclepiadeae	Asclepiadinae	Asclepias syriaca	USA	Aedes dorsalis	Diptera: Culicidae	3	Sandholm & Price 1962
5	Asclepiadoideae	Asclepiadeae	Asclepiadinae	Asclepias syriaca	USA	Culex restuans	Diptera: Culicidae	3	Sandholm & Price 1962
5	Asclepiadoideae	Asclepiadeae	Asclepiadinae	Asclepias syriaca	USA	Archilochus colubris	Aves: Trochilidae	3	Southwick 1983
5	Asclepiadoideae	Asclepiadeae	Asclepiadinae	Asclepias syriaca	USA	Chauliognathus marginatus	Coleoptera: Cantharidae	2	Willson & Rathcke 1974
5	Asclepiadoideae	Asclepiadeae	Asclepiadinae	Asclepias syriaca	USA	Chauliognathus pennsylvanicus	Coleoptera: Cantharidae	2	Kephart 1979; Willson & Bertin 1979
5	Asclepiadoideae	Asclepiadeae	Asclepiadinae	Asclepias syriaca	USA	Photinus sp.	Coleoptera: Lampyridae	2	Robertson 1928
5	Asclepiadoideae	Asclepiadeae	Asclepiadinae	Asclepias syriaca	USA	unknown	Coleoptera: Cantharidae	2	Willson & Bertin 1979
5	Asclepiadoideae	Asclepiadeae	Asclepiadinae	Asclepias syriaca	USA	unknown	Coleoptera: Cantharidae	3	Willson & Price 1977
5	Asclepiadoideae	Asclepiadeae	Asclepiadinae	Asclepias syriaca	USA	Hyetodosia sp.	Diptera: Anthomyidae	2	Robertson 1928
5	Asclepiadoideae	Asclepiadeae	Asclepiadinae	Asclepias syriaca	USA	Physocephalus sp.	Diptera: Conopidae	3	D. Yanega unpublished
5	Asclepiadoideae	Asclepiadeae	Asclepiadinae	Asclepias syriaca	USA	Physocephala texana	Diptera: Conopidae	2	Robertson 1928
5	Asclepiadoideae	Asclepiadeae	Asclepiadinae	Asclepias syriaca	USA	Midas clavatus	Diptera: Midasidae	2	Robertson 1928
5	Asclepiadoideae	Asclepiadeae	Asclepiadinae	Asclepias syriaca	USA	Eristalis dimidiatus	Diptera: Syrphidae	2	Robertson 1928
5	Asclepiadoideae	Asclepiadeae	Asclepiadinae	Asclepias syriaca	USA	Mallota cimbiciformis	Diptera: Syrphidae	2	Robertson 1928
5	Asclepiadoideae	Asclepiadeae	Asclepiadinae	Asclepias syriaca	USA	Mallota illinoensis	Diptera: Syrphidae	2	Robertson 1928
5	Asclepiadoideae	Asclepiadeae	Asclepiadinae	Asclepias syriaca	USA	Syritta sp.	Diptera: Syrphidae	2	Robertson 1928
5	Asclepiadoideae	Asclepiadeae	Asclepiadinae	Asclepias syriaca	USA	Tropidia mamillata	Diptera: Syrphidae	2	Robertson 1928
5	Asclepiadoideae	Asclepiadeae	Asclepiadinae	Asclepias syriaca	USA	Tropidia quadrata	Diptera: Syrphidae	2	Robertson 1928
5	Asclepiadoideae	Asclepiadeae	Asclepiadinae	Asclepias syriaca	USA	Archytas analis	Diptera: Tachinidae	2	Robertson 1928
5	Asclepiadoideae	Asclepiadeae	Asclepiadinae	Asclepias syriaca	USA	Belvosia bifasciata	Diptera: Tachinidae	2	Robertson 1928
5	Asclepiadoideae	Asclepiadeae	Asclepiadinae	Asclepias syriaca	USA	Belvosia unifasciata	Diptera: Tachinidae	2	Robertson 1928
5	Asclepiadoideae	Asclepiadeae	Asclepiadinae	Asclepias syriaca	USA	Linnaemyia sp.	Diptera: Tachinidae	2	Robertson 1928
5	Asclepiadoideae	Asclepiadeae	Asclepiadinae	Asclepias syriaca	USA	Trichopoda plumipes	Diptera: Tachinidae	2	Robertson 1928
5	Asclepiadoideae	Asclepiadeae	Asclepiadinae	Asclepias syriaca	USA	unknown	Diptera	2	Kephart 1979
5	Asclepiadoideae	Asclepiadeae	Asclepiadinae	Asclepias syriaca	USA	unknown	Diptera: Calliphoridae	2	Willson & Bertin 1979
5	Asclepiadoideae	Asclepiadeae	Asclepiadinae	Asclepias syriaca	USA	unknown	Diptera: Tachinidae	2	Morse 1981; Willson & Bertin 1979; Willson & Price 1977
5	Asclepiadoideae	Asclepiadeae	Asclepiadinae	Asclepias syriaca	USA	Lygaeus sp.	Hemiptera: Lygaeidae	2	Robertson 1928
5	Asclepiadoideae	Asclepiadeae	Asclepiadinae	Asclepias syriaca	USA	Oncopeltus sp.	Hemiptera: Lygaeidae	2	Robertson 1928
5	Asclepiadoideae	Asclepiadeae	Asclepiadinae	Asclepias syriaca	USA	Euschistus variolarius	Hemiptera: Pentatomidae	2	Robertson 1928
5	Asclepiadoideae	Asclepiadeae	Asclepiadinae	Asclepias syriaca	USA	unknown	Hemiptera	2	Kephart 1979
5	Asclepiadoideae	Asclepiadeae	Asclepiadinae	Asclepias syriaca	USA	unknown	Hemiptera: Lygaeidae	2	Willson & Bertin 1979
5	Asclepiadoideae	Asclepiadeae	Asclepiadinae	Asclepias syriaca	USA	unknown	Hemiptera: Pentatomidae	2	Willson & Bertin 1979
5	Asclepiadoideae	Asclepiadeae	Asclepiadinae	Asclepias syriaca	USA	Agapostemon viequesensis	Hymneoptera: Apidae	2	Robertson 1928
5	Asclepiadoideae	Asclepiadeae	Asclepiadinae	Asclepias syriaca	USA	Anthomoessa sp.	Hymneoptera: Apidae	2	Robertson 1928
5	Asclepiadoideae	Asclepiadeae	Asclepiadinae	Asclepias syriaca	USA	Apis mellifera	Hymenoptera: Apidae	2B	Macior 1965; Kephart 1979; Willson & Bertin 1979; Morse 1981; 1982; Jennersten & Morse 1991; Betz et al.1994
5	Asclepiadoideae	Asclepiadeae	Asclepiadinae	Asclepias syriaca	USA	Apis mellifera	Hymenoptera: Apidae	3B	Southwick 1983; Willson & Price 1977; D. Yanega unpublished
5	Asclepiadoideae	Asclepiadeae	Asclepiadinae	Asclepias syriaca	USA	Bombus affinis	Hymenoptera: Apidae	2	Macior 1965
5	Asclepiadoideae	Asclepiadeae	Asclepiadinae	Asclepias syriaca	USA	Bombus auricomus	Hymenoptera: Apidae	2	Macior 1965
5	Asclepiadoideae	Asclepiadeae	Asclepiadinae	Asclepias syriaca	USA	Bombus fervidus	Hymenoptera: Apidae	2	Macior 1965
5	Asclepiadoideae	Asclepiadeae	Asclepiadinae	Asclepias syriaca	USA	Bombus griseocollis	Hymenoptera: Apidae	2	Kephart 1979; Macior 1965
5	Asclepiadoideae	Asclepiadeae	Asclepiadinae	Asclepias syriaca	USA	Bombus impatiens	Hymenoptera: Apidae	3	D. Yanega unpublished
5	Asclepiadoideae	Asclepiadeae	Asclepiadinae	Asclepias syriaca	USA	Bombus pennsylvanicus	Hymenoptera: Apidae	2	Macior 1965; Betz et al.1994, D. Yanega unpublished
5	Asclepiadoideae	Asclepiadeae	Asclepiadinae	Asclepias syriaca	USA	Bombus rufocinctus	Hymenoptera: Apidae	2	Macior 1965
5	Asclepiadoideae	Asclepiadeae	Asclepiadinae	Asclepias syriaca	USA	Bombus separatus	Hymenoptera: Apidae	2	Robertson 1928
5	Asclepiadoideae	Asclepiadeae	Asclepiadinae	Asclepias syriaca	USA	Bombus spp.	Hymenoptera: Apidae	3	Southwick 1983
5	Asclepiadoideae	Asclepiadeae	Asclepiadinae	Asclepias syriaca	USA	Bombus ternarius	Hymenoptera: Apidae	2	Jennersten & Morse 1991
5	Asclepiadoideae	Asclepiadeae	Asclepiadinae	Asclepias syriaca	USA	Bombus terricola	Hymenoptera: Apidae	2	Jennersten & Morse 1991; Morse 1981; 1982
5	Asclepiadoideae	Asclepiadeae	Asclepiadinae	Asclepias syriaca	USA	Bombus vagans	Hymenoptera: Apidae	2	Jennersten & Morse 1991; Morse 1981; 1982
5	Asclepiadoideae	Asclepiadeae	Asclepiadinae	Asclepias syriaca	USA	Florilegus sp.	Hymenoptera: Apidae	2	Robertson 1928
5	Asclepiadoideae	Asclepiadeae	Asclepiadinae	Asclepias syriaca	USA	Melissodes agilis	Hymenoptera: Apidae	2	Robertson 1928
5	Asclepiadoideae	Asclepiadeae	Asclepiadinae	Asclepias syriaca	USA	Melissodes comptoides	Hymenoptera: Apidae	2	Robertson 1928
5	Asclepiadoideae	Asclepiadeae	Asclepiadinae	Asclepias syriaca	USA	Melissodes petalostemonis	Hymenoptera: Apidae	2	Robertson 1928
5	Asclepiadoideae	Asclepiadeae	Asclepiadinae	Asclepias syriaca	USA	Peponapis sp.	Hymenoptera: Apidae	2	Robertson 1928
5	Asclepiadoideae	Asclepiadeae	Asclepiadinae	Asclepias syriaca	USA	Psithyrus ashtoni	Hymenoptera: Apidae	3	D. Yanega unpublished
5	Asclepiadoideae	Asclepiadeae	Asclepiadinae	Asclepias syriaca	USA	Tetralonia dilecta	Hymenoptera: Apidae	2	Robertson 1928
5	Asclepiadoideae	Asclepiadeae	Asclepiadinae	Asclepias syriaca	USA	Tetralonia rosae	Hymenoptera: Apidae	2	Robertson 1928
5	Asclepiadoideae	Asclepiadeae	Asclepiadinae	Asclepias syriaca	USA	Xenoglossa sp.	Hymenoptera: Apidae	2	Robertson 1928
5	Asclepiadoideae	Asclepiadeae	Asclepiadinae	Asclepias syriaca	USA	Colletes latitarsis	Hymenoptera: Colletidae	2	Robertson 1928
5	Asclepiadoideae	Asclepiadeae	Asclepiadinae	Asclepias syriaca	USA	Colletes nudus	Hymenoptera: Colletidae	2	Robertson 1928
5	Asclepiadoideae	Asclepiadeae	Asclepiadinae	Asclepias syriaca	USA	Leionotus arvensis	Hymenoptera: Eumenidae	2	Robertson 1928
5	Asclepiadoideae	Asclepiadeae	Asclepiadinae	Asclepias syriaca	USA	Formica subsericea	Hymenoptera: Formicidae	2	Kephart 1979
5	Asclepiadoideae	Asclepiadeae	Asclepiadinae	Asclepias syriaca	USA	Halictus lerouxii	Hymenoptera: Halictidae	2	Robertson 1928
5	Asclepiadoideae	Asclepiadeae	Asclepiadinae	Asclepias syriaca	USA	Proteraner[a?] sp.	Hymenoptera: Halictidae	2	Robertson 1928
5	Asclepiadoideae	Asclepiadeae	Asclepiadinae	Asclepias syriaca	USA	Seladonia sp.	Hymenoptera: Halictidae	2	Robertson 1928
5	Asclepiadoideae	Asclepiadeae	Asclepiadinae	Asclepias syriaca	USA	Coelioxys 8-dentata	Hymenoptera: Megachilidae	2	Robertson 1928
5	Asclepiadoideae	Asclepiadeae	Asclepiadinae	Asclepias syriaca	USA	Epeolus bifasciatus	Hymenoptera: Megachilidae	2	Robertson 1928
5	Asclepiadoideae	Asclepiadeae	Asclepiadinae	Asclepias syriaca	USA	Megachile generosa	Hymenoptera: Megachilidae	2	Robertson 1928
5	Asclepiadoideae	Asclepiadeae	Asclepiadinae	Asclepias syriaca	USA	Megachile petulans	Hymenoptera: Megachilidae	2	Robertson 1928
5	Asclepiadoideae	Asclepiadeae	Asclepiadinae	Asclepias syriaca	USA	Megachile rotundata	Hymenoptera: Megachilidae	3	D. Yanega unpublished
5	Asclepiadoideae	Asclepiadeae	Asclepiadinae	Asclepias syriaca	USA	Triepeolus remigatus	Hymenoptera: Megachilidae	2	Robertson 1928
5	Asclepiadoideae	Asclepiadeae	Asclepiadinae	Asclepias syriaca	USA	Campsomeris sp.	Hymenoptera: Scolidae	2	Robertson 1928
5	Asclepiadoideae	Asclepiadeae	Asclepiadinae	Asclepias syriaca	USA	Elis 5-cincta	Hymenoptera: Scolidae	2	Robertson 1928
5	Asclepiadoideae	Asclepiadeae	Asclepiadinae	Asclepias syriaca	USA	Elis obscura	Hymenoptera: Scolidae	2	Robertson 1928
5	Asclepiadoideae	Asclepiadeae	Asclepiadinae	Asclepias syriaca	USA	Scolia bicincta	Hymenoptera: Scoliidae	2	Robertson 1928
5	Asclepiadoideae	Asclepiadeae	Asclepiadinae	Asclepias syriaca	USA	Ammobia ichneumonia	Hymenoptera: Sphecidae	2	Macior 1965; Robertson 1928
5	Asclepiadoideae	Asclepiadeae	Asclepiadinae	Asclepias syriaca	USA	Ammobia pennsylvanica	Hymenoptera: Sphecidae	2	Macior 1965
5	Asclepiadoideae	Asclepiadeae	Asclepiadinae	Asclepias syriaca	USA	Bembex nubillipennis	Hymenoptera: Sphecidae	2	Robertson 1928
5	Asclepiadoideae	Asclepiadeae	Asclepiadinae	Asclepias syriaca	USA	Bembex sp.	Hymenoptera: Sphecidae	2	Macior 1965
5	Asclepiadoideae	Asclepiadeae	Asclepiadinae	Asclepias syriaca	USA	Cerceris bicornuta	Hymenoptera: Sphecidae	2	Robertson 1928
5	Asclepiadoideae	Asclepiadeae	Asclepiadinae	Asclepias syriaca	USA	Priononyx atrata	Hymenoptera: Sphecidae	2	Robertson 1928
5	Asclepiadoideae	Asclepiadeae	Asclepiadinae	Asclepias syriaca	USA	Priononyx thomae	Hymenoptera: Sphecidae	2	Robertson 1928
5	Asclepiadoideae	Asclepiadeae	Asclepiadinae	Asclepias syriaca	USA	Sphex ichneumoneus	Hymenoptera: Sphecidae	2	Kephart 1979; Betz et al.1994
5	Asclepiadoideae	Asclepiadeae	Asclepiadinae	Asclepias syriaca	USA	Sphex ichneumoneus	Hymenoptera: Sphecidae	3	D. Yanega unpublished
5	Asclepiadoideae	Asclepiadeae	Asclepiadinae	Asclepias syriaca	USA	Sphex pennsylvanicus	Hymenoptera: Sphecidae	2	Kephart 1979
5	Asclepiadoideae	Asclepiadeae	Asclepiadinae	Asclepias syriaca	USA	Stictia sp.	Hymenoptera: Sphecidae	2	Robertson 1928
5	Asclepiadoideae	Asclepiadeae	Asclepiadinae	Asclepias syriaca	USA	Tachytes mandibularis	Hymenoptera: Sphecidae	2	Macior 1965; Robertson 1928
5	Asclepiadoideae	Asclepiadeae	Asclepiadinae	Asclepias syriaca	USA	Dolichovespula arenaria	Hymenoptera: Vespidae	2	Morse 1981
5	Asclepiadoideae	Asclepiadeae	Asclepiadinae	Asclepias syriaca	USA	Dolichovespula spp.	Hymenoptera: Vespidae	2	Jennersten & Morse 1991; Morse 1982
5	Asclepiadoideae	Asclepiadeae	Asclepiadinae	Asclepias syriaca	USA	Polistes sp.	Hymenoptera: Vespidae	2	Macior 1965
5	Asclepiadoideae	Asclepiadeae	Asclepiadinae	Asclepias syriaca	USA	Vespula acadica	Hymenoptera: Vespidae	2	Morse 1981
5	Asclepiadoideae	Asclepiadeae	Asclepiadinae	Asclepias syriaca	USA	Vespula consobrina	Hymenoptera: Vespidae	2	Morse 1981
5	Asclepiadoideae	Asclepiadeae	Asclepiadinae	Asclepias syriaca	USA	Vespula maculata	Hymenoptera: Vespidae	2	Macior 1965
5	Asclepiadoideae	Asclepiadeae	Asclepiadinae	Asclepias syriaca	USA	Vespula maculifrons	Hymenoptera: Vespidae	2	Macior 1965
5	Asclepiadoideae	Asclepiadeae	Asclepiadinae	Asclepias syriaca	USA	Vespula spp.	Hymenoptera: Vespidae	2	Jennersten & Morse 1991; Morse 1982
5	Asclepiadoideae	Asclepiadeae	Asclepiadinae	Asclepias syriaca	USA	Vespula vidua	Hymenoptera: Vespidae	2	Macior 1965
5	Asclepiadoideae	Asclepiadeae	Asclepiadinae	Asclepias syriaca	USA	unknown	Hymenoptera: Andrenidae	3	Southwick 1983
5	Asclepiadoideae	Asclepiadeae	Asclepiadinae	Asclepias syriaca	USA	unknown	Hymenoptera: Apidae	2	Willson & Bertin 1979
5	Asclepiadoideae	Asclepiadeae	Asclepiadinae	Asclepias syriaca	USA	unknown	Hymenoptera: Formicidae	3	Southwick 1983
5	Asclepiadoideae	Asclepiadeae	Asclepiadinae	Asclepias syriaca	USA	unknown	Hymenoptera: Sphecidae	3	Southwick 1983
5	Asclepiadoideae	Asclepiadeae	Asclepiadinae	Asclepias syriaca	USA	unknown	Hymenoptera: Vespidae	3	Southwick 1983
5	Asclepiadoideae	Asclepiadeae	Asclepiadinae	Asclepias syriaca	USA	"butterflies"	Lepidoptera	2	Jennersten & Morse 1991
5	Asclepiadoideae	Asclepiadeae	Asclepiadinae	Asclepias syriaca	USA	"butterflies"	Lepidoptera	3	Willson & Price 1977
5	Asclepiadoideae	Asclepiadeae	Asclepiadinae	Asclepias syriaca	USA	"several species of butterflies"	Lepidoptera	2	Morse 1981
5	Asclepiadoideae	Asclepiadeae	Asclepiadinae	Asclepias syriaca	USA	"unidentified microlepidopterans"	Lepidoptera	3	Southwick 1983
5	Asclepiadoideae	Asclepiadeae	Asclepiadinae	Asclepias syriaca	USA	Cisseps fulvicollis	Lepidoptera: Arctiidae	2	Kephart 1979
5	Asclepiadoideae	Asclepiadeae	Asclepiadinae	Asclepias syriaca	USA	Ctenucha virginica	Lepidoptera: Ctenuchidae	2	Morse 1982
5	Asclepiadoideae	Asclepiadeae	Asclepiadinae	Asclepias syriaca	USA	Scepsis sp.	Lepidoptera: Ctenuchidae	2	Robertson 1928
5	Asclepiadoideae	Asclepiadeae	Asclepiadinae	Asclepias syriaca	USA	Danaus plexippus	Lepidoptera: Danaidae	2	Kephart 1979
5	Asclepiadoideae	Asclepiadeae	Asclepiadinae	Asclepias syriaca	USA	"skipper sp."	Lepidoptera: Hesperiidae	2	Morse 1982
5	Asclepiadoideae	Asclepiadeae	Asclepiadinae	Asclepias syriaca	USA	Achalarus sp.	Lepidoptera: Hesperiidae	2	Robertson 1928
5	Asclepiadoideae	Asclepiadeae	Asclepiadinae	Asclepias syriaca	USA	Lycaena phlaeas	Lepidoptera: Lycaenidae	2	Morse 1982
5	Asclepiadoideae	Asclepiadeae	Asclepiadinae	Asclepias syriaca	USA	"large night flying noctuids"	Lepidoptera: Noctuidae	2	Morse 1982
[truncated: 3,064 more rows]

## Sheet: Suppl. Inf. 2B - Codes
Codes are as follows:
0 - The plant is an obligate selfer (very uncommon in the Apocynaceae)
1 - Identity of the pollinator proven; visitors with pollinia/pollen attached observed to bring about pollination of a flower under natural conditions.
2 - Identity of the pollinator inferred; visitors observed with pollinia/pollen attached, under natural conditions.
3 - Identity of the pollinator inferred from circumstantial evidence e.g. visitors observed to visit flowers, but not to pick up pollinia/pollen, under natural conditions.
4 - the flower visitor is clearly a nectar or pollen thief, or a herbivore, or a predator or parasite of visitors in the flowers.
Where pollination or visitation has been observed outside of the plant's natural range, the letter A is appended to the number code (e.g. 2A).
Where pollination or visitation has been observed outside of the animal's natural range, the letter B is appended to the number code (e.g. 2B).
Where entries are coded 3(2) it means that additional evidence (e.g. floral phenotype) strongly supports the case for these being legitimate pollinators.

## Sheet: Suppl. Inf. 2C - References
Absy ML, Bezerra EB, Kerr WE. 1980. Plantas nectaríferas utilizadas por duas espécies de Melipona da Amazônia. Acta Amazonica 10: 271–281.
Agnew JD. 1976. A case of myophily involving Drosophilidae (Diptera). Journal of South African Botany 42: 85-95.
Agostini K, Sazima M. 2003. Ornamental Plants as Resources for Bees at the Campus of Campinas State University, Sao Paulo, Brazil. Bragantia 62: 335-343.
Aguiar WM, Gaglianone MC. 2008. Comunidade de Abelhas Euglossina (Hymenoptera: Apidae) em Remanescentes de Mata Estacional Semidecidual sobre Tabuleiro no Estado do Rio de Janeiro. Neotropical Entomology 37: 118-125.
Aidar IF. 2014. Abelhas Visitantes Florais em um Fragmento de Floresta Estacional Semidecidual em Uberlândia-MG. Dissertação (Mestrado), Universidade Federal de Uberlândia, Brasil.
Albers P, Van der Maesen LJG. 1994. Pollination in Apocynaceae. Wageningen Agricultural University Papers 94: 63-81.
Albuquerque MC, Mendonça JAC. 1996. Anthophoridae (Hymenoptera; Apoidea) e Flora associada emu ma Formação de Cerrado no Município de Barreirinhas, MA, Brasil. Acta Amazonica 26: 45-54.
Aleixo KP, de Faria LB, Garófalo CA, Imperatriz Fonseca VL, da Silva CI. 2013. Pollen Collected and Foraging Activities of Frieseomelitta varia (Lepeletier) (Hymenoptera: Apidae) in an Urban Landscape. Sociobiology 60: 266-276.
Ali T, Ali SI. 1989. Pollination biology of Calotropis procera subsp. hamiltonii (Asclepiadaceae). Phyton (Austria) 29: 175-188.
Ali T. 1994. Pollination Ecology of some Asclepiads (Asclepiadaceae) from Pakistan. PhD Thesis, University of Karachi, Pakistan.
Almeida CEBNd. 2007. Comunidade de Papilionoidea – Hesperioidea (Lepidoptera) e plantas do Parque Nacional do Catimbau, PE: Composição, Sazonalidade e Diversidade. Dissertação (Mestrado), Universidade Federal de Pernambuco, Brasil.
Almeida-Anacleto Daniela de. 2007. Recursos alimentares, desenvolvimento das colônias e características físico químicas, microbiológicas e polínicas de mel e cargas de pólen de meliponíneos, do município de Piracicaba, Estado de São Paulo. Tese (Doutorado), Universidade de São Paulo, Brasil.
Alves RMdO, Carvalho CALd, Souza BdA. 2006. Espectro polínico de amostras de mel de Melipona mandacaia Smith, 1863 (Hymenoptera: Apidae). Acta Scientiarum, Biological Sciences 28: 65-70.
Alvino de Araujo LD, 2008. Fenologia e Biologia Reprodutiva de Duas Espécies Simpátricas de Apocynaceae (Allamanda blanchetii A. DC. e Mandevilla tenuifolia J. C. Mikan Woodson) Occorrentes em Caatinga no Cariri Paraibano. Dissertação (Mestrado), Universidade Federal de Pernambuco, Brasil.
Alvino de Araujo LD, Machado ICS, Quirino ZGM. 2007. Ecologia da polinização de Mandevilla tenuifolia (J.C. Mikan) Woodson uma Apocynaceae exclusivamente psicófila. Anais do VIII Congresso de Ecologia do Brasil, 23 a 28 de Setembro de 2007, Caxambu, Brasil.
Alvino de Araújo LD, Quirino ZGM, Machado IC. 2011. Fenologia reprodutiva, biologia floral e polinização de Allamanda blanchetii, uma Apocynaceae endêmica da Caatinga. Revista Brasil Botanica 34: 211-222.
Alvino de Araújo LD, Quirino ZGM, Machado IC. 2014. High specialisation in the pollination system of Mandevilla tenuifolia (J.C. Mikan) Woodson (Apocynaceae) drives the effectiveness of butterflies as pollinators. Plant Biology 16: 947-955.
Alvino LD, Machado ICS, Quirino ZGM. 2007. Ecologia da polinização de Mandevilla tenuifolia (J.C. Mikan) Woodson uma Apocynaceae exclusivamente psicófila. Anais do VIII Congresso de Ecologia do Brasil, 23 a 28 de Setembro de 2007, Caxambu, Brasil.
Amorim FW. 2012. A flora esfingófila de uma floresta ombrófila densa montana no sudeste brasileiro e relações mutualísticas com a fauna de Sphingidae. Tese (doutorado), Universidade Estadual de Campinas, Instituto de Biologia, Campinas, São Paulo, Brasil.
Andena SR, Bego LR, Mechi MRA. 2005. Comunidade de abelhas (Hymenoptera, Apoidea) de uma área de cerrado (Corumbataí, SP) e suas visitas às flores. Revista Brasileira de Zoociências 7: 55–91.
Anon. 2004. Butterflies and other pollinators of Anegada. Darwin Anegada 2: 4.
Anon. 1983. Wild Flowers of South Africa (2nd ed.). Cape Town: Struik.
Araújo AC, Sazima M. 2003. The assemblage of flowers visited by hummingbirds in the “capões” of Southern Pantanal, Mato Grosso do Sul, Brazil. Flora 198: 427-435.
Araújo FPd. 2010. A comunidade de plantas ornitófilas da Estação Ecológica do Panga = o fluxo de pólen intermediado pelo beija-flor Phaethornis pretrei (Phaethornithinae). Tese (Doutorado), Universidade Estadual de Campinas, Brasil.
Araújo LDA, Quirino ZGM, Machado IC. 2011. Fenologia reprodutiva, biologia floral e polinização de Allamanda blanchetii, uma Apocynaceae endêmica da Caatinga. Revista Brasil Botanica 34: 211-222.
Araújo LDA, Quirino ZGM, Machado IC. 2014. High specialisation in the pollination system of Mandevilla tenuifolia (J.C. Mikan) Woodson (Apocynaceae) drives the effectiveness of butterflies as pollinators. Plant Biology 16: 947-955.
Atsatt L. 1969. Ecology of the Danaus berenice-Asclepias curassavica complex at Finca Taboga, Guanacaste, Costa Rica. Organization for Tropical Studies Course Book, Durham: OTS.
Azevedo IFPd. 2014. Sistemas reprodutivos em espécies não-arbóreas de fragmento de Floresta Atlântica do sudeste brasileiro: diversidade, frequência e condições derivadas. Tese (Doutorado), Universidade Federal de Viçosa, Brasil.
Bally PRO, Horwood FK, Lavranos JJ. 1975. A monograph of the genera Pseudolithos and Whitesloanea, II. Cactus and Succulent Journal (U.S.) 30: 88-93.
Barmn C, Singh VK, Das S, Tandon R. 2018. Floral contrivances and specialised pollination mechanism strongly influence mixed mating in Wrightia tomentosa (Apocynaceae). Plant Biology (in press)
Barrios B, Pena SR, Salas A, Koptur S. 2016. Butterflies visit more frequently, but bees are better pollinators: the importance of mouthpart dimensions in effective pollen removal and deposition. AoB PLANTS https://academic.oup.com/aobpla/article-abstract/doi/10.1093/
Bawa KS, Bullock SH, Perry DR, Coville RE, Grayum MH. 1985. Reproductive biology of tropical lowland rain forest trees. II. Pollination systems. American Journal of Botany 72: 346-356.
Bayer MB. 1978. Pollination and hybridisation in stapeliads. Asclepiadaceae 14: 4-6.
Bechara FC, Reis A, Trentin BE. 2013. Invasão biológica de Pinus elliottii var. elliottii no Parque Estadual do Rio Vermelho, Florianópolis, SC. Floresta 44: 63-72.
Bent AC. 1940. Life histories of North American Cuckoos, Goatsuckers, Hummingbirds, and their Allies. US National Museum Bulletin 176. Washington DC, U.S.A.
Berchtold E. 1981. Contribuição ao estudo da germinação e da biologia floral de Asclepias curassavica L. (Asclepiadaceae). Dissertação de mestrado, Universidade Federal do Rio de Janeiro, Rio de Janeiro, Brasil.
Berger A. 1910. Stapèlieen und Kleinien. Stuttgart: Ulmer.
Bernhardt P. 1990. Anthecology of Schrankia nuttallii (Mimosaceae) on the tallgrass prairie. Plant Systematics and Evolution 170: 247-255.
Betz RF, Struven RD, Wall JE, Heitler FB. 1994. Insect pollinators of 12 milkweed (Asclepias) species. In: Wickett RG, Lewis PD, Woodliffe A, Pratt P, eds. Proceedings of the Thirteenth North American Prairie Conference: Spirit of the land, our prairie legacy. Windsor, Ontario: Department of Parks & Recreation, 45-60.
Bhatnagar S. 1986. On insect adaptations for pollination in some asclepiads on Central India. In: Kapil RP, ed. Pollination Biology - an Analysis. New Dehli: Inter-India Publications, 37-57.
Bhowmik PC, Bandeen JD. 1976. The biology of Canadian weeds 19: Asclepias syriaca. Canadian Journal of Plant Sciences 56: 579-589.
Bierzychudek P. 1981. Asclepias, Lantana, and Epidendrum: a floral mimicry complex? Biotropica 13: S54-58.
Blake ST. 1962. Observations on insects, pollen and seed-set among the Asclepiadaceae. The Queensland Naturalist 16: 99-100.
Boff S, Araújo AC, Pott A. 2013. Bees (Hymenoptera: Apoidea) and flowers in natural forest patches of southern Pantanal. Biota Neotropica 13: 46-56.
Borges MP. 2011. Diversidade Florística e Funcional em Formações Florestias Ribeirinhas no Triangulo Mineiro, MG, Brasil. Dissertação (Mestrado), Universidade Federal de Uberlândia, Brasil.
Bosa DM. 2011. Composição florística e estrutural de comunidade arbórea de Floresta Ombrófila Densa Montana no município de Morro Grande, Santa Catarina. Dissertação (Mestrado), Universidade do Extremo Sul Catarinense, Brasil.
Broyles SB, Wyatt R. 1990. Paternity analysis in a natural population of Asclepias exaltata: multiple paternity, functional gender, and the "pollen-donation hypothesis". Evolution 44: 1454-1468.
Bruyns PV, Jonkers HA. 1994. The genus Caralluma R.Br. (Asclepiadaceae) in Oman. Bradleya 11: 51-69.
Bruyns PV. 1979. Some observations on Pectinaria breviloba R.A. Dyer. Asclepiadaceae 18: 7-9.
Bruyns PV. 1993. A revision of Hoodia and Lavrania (Asclepiadaceae - Stapelieae). Botanische Jahrbücher für Systematik, Pflanzengeschichte und Pflanzengeographie 115: 145-270.
Burkill IH. 1908. Notes on the pollination of flowers in India. Note no. 6. The spring flora in the Shimla Hills. Journal of the Asiatic Society of Bengal 4: 197-231.
Camargo AJAd, Aquino FGd, Abreu FB. 2016. Caracterização Quali-Quantitativa da Entomofauna de Polinizadores em Matas Ripárias Preservadas em Processo de Restauração Ecológica no Distrito Federal. Boletim de Pesquisa e Desenvolvimento 336. Planaltina: Embrapa.
Cantuária PdC. 2016. Comunidade de abelhas (Hymenoptera: Apoidea) de Fragmento de Floresta Urbana, Santana, Amapá, Brasil. Dissertação (Mestrado), Universidade Federal do Amapá, Brasil.
Carrière EA. 1877. Deux nouvelles plantes japonaises rustiques. Revue Horticole 49: 435-436.
Cascaes MF. 2008. A comunidade de abelhas (hymenoptera, apoidea) e flores visitadas em um fragmento de Mata Atlântica, no município de Maracajá, Santa Catarina. 59 f. TCC (Ciências Biológicas). Universidade do Extremo Sul Catarinense, Brasil.
Cavallin EKS. 2014. Influência de Fatores Biológicos e Históricos no tempo de Descrição das Espécies de Angiospermas do Cerrado. Dissertação (Mestre), Universidade de Brasília, Brasil.
Chaplin SJ, Walker JL. 1982. Energetic constraints and adaptive significance of the floral display of a forest milkweed. Ecology 63: 1857-1870.
Chaturvedi SK, Pant DD. 1986. Further studies in the pollination of some Indian asclepiads. Bulletin of the Botanical Survey of India 28: 23-30.
Chaturvedi SK. 1987. Pollination and pollen germination in Cynanchum canescens (Willd.) Schum. Asklepios 40: 93-96.
Chirango YT. 2017. The pollination and scent ecology of selected Cape milkweeds (Apocynaceae: Asclepiadoideae). PhD Thesis, University of Cape Town, South Africa.
Christensen T. 1998. Chemical and mechanical control of pale swallowwort (Cynanchum rossicum). (KLEOPOW) BORHIDI): first year study results. Toronto: Urban Forest Associates.
Churi P. 2018. Nectar plants — Gymnema-sylvestre. In Kunte, K., S. Sondhi, and P. Roy (Chief Editors). Butterflies of India, v. 2.35. Indian Foundation for Butterflies. http://www.ifoundbutterflies.org/nectar-plants/1247/Gymnema-sylvestre
Churi P. 2018. Nectar plants — Wrightia-tinctoria. In Kunte, K., S. Sondhi, and P. Roy (Chief Editors). Butterflies of India, v. 2.35. Indian Foundation for Butterflies. http://www.ifoundbutterflies.org/nectar-plants/971/Wrightia-tinctoria
Clemente MA, Lange D, Del-Claro K, Prezoto F, Campos NR, Barbosa BC. 2012. Flower-Visiting Social Wasps and Plants Interaction: Network Pattern and Environmental Complexity. Psyche. Volume 2012, Article ID 478431, doi:10.1155/2012/478431.
Clements FE, Long FL. 1923. Experimental Pollination: An Outline of the Ecology of Flowers and Insects. Washington: Carnegie Institution of Washington.
Coleman E. 1935. Pollination in Australia of Araujia sericofera Brothero. The Victorian Naturalist 52: 3-7.
Colonetti S. 2008. Floresta Ombrófila Densa Submontana: Florística, Estrutura e Efeitos do Solo e da Topografia, Barragem do Rio São Bento, Siderópolis,SC. Dissertação (Mestrado). Universidade do Extremo Sul Catarinense, Brasil.
Coombs G, Dold AP, Brassine EI, Peter CI. 2012. Large pollen loads of a South African asclepiad do not interfere with the foraging behaviour or efficiency of pollinating honey bees. Naturwissenschaften 99: 545-552.
Coombs G, Dold AP, Peter CI. 2011. Generalized fly-pollination in Ceropegia ampliata (Apocynaceae–Asclepiadoideae): the role of trapping hairs in pollen export and receipt. Plant Systematics and Evolution 296: 137-148.
Coombs G, Peter CI, Johnson SD. 2009. A test for Allee effects in the self-incompatible wasp-pollinated milkweed Gomphocarpus physocarpus. Austral Ecology 34: 688 – 697.
Coombs G, Peter CI. 2010. The invasive 'mothcatcher' (Araujia sericifera Brot.; Asclepiadoideae) co-opts native honeybees as its primary pollinator in South Africa. AoB PLANTS Volume 2010, plq021. doi.org/10.1093/aobpla/plq021.
Coombs G. 2010. Ecology and degree of specialization of South African milkweeds with diverse pollination systems. Unpublished PhD Thesis, Rhodes University, South Africa.
Cortopassi-Laurino M, Knoll FRN, Imperatriz-Fonseca VL. 2003. Nicho trófico e abundância de Bombus morio e Bombus atratus em diferentes biomas brasileiros. In: Melo GAR, Alves-dos-Santos I, eds. Apoidea Neotropica: Homenagem aos 90 Anos de Jesus Santiago Moure. Criciúma: UNESC, 285-295.
Cottam R. 1922. Observations on an entomophilous plant, Kanahia laniflora, R. Br. in Khartoum. Sudan Notes and Records 5: 29-32.
Craib C. 1996. The ecology and propagation of South African saxicolous species of Brachystelma (Asclepiadaceae). Haseltonia 4: 28-31.
Darrault RO, Schlindwein C. 2005. Limited fruit production in Hancornia speciosa (Apocynaceae) and pollination by nocturnal and diurnal insects with long mouth parts. Biotropica 37: 381–388.
De Avila Jr. RS, Cruz-Barros MAVd, Correa AMdS, Sazima M. 2010. Tipos polínicos encontrados em esfingídeos (Lepidoptera, Sphingidae) em área de Floresta Atlântica do sudeste do Brasil: uso da palinologia no estudo de interações ecológicas. Brazilian Journal of Botany 33: 3. http://dx.doi.org/10.1590/S0100-84042010000300005.
De Avila Jr. RS. 2009. A guilda de plantas esfingofilas ea comunidade de sphingidae em uma area de floresta atlantica do sudesrte do Brasil. Tese (Doutorado), Universidade Estadual de Campinas, Brasil.
Delpino F. 1867. Sugli apparecchi della fecondazione nelle piante antocarpee (Fanerogame). Firenze: M. Cellini & Co.
Deus FFd. 2014. Sucessão, composição florística e biologia da polinização de uma comunidade vegetal do cerrado, Uberlândia, Minas Gerais. Dissertação (Mestrado), Universidade Federal de Uberlândia, Brasil.
Dodson CH. 1966. Ethology of some bees of the tribe Euglossini (Hymenoptera: Apidae). Journal of the Kansas Entomological Society 39: 607-629.
Domingos‑Melo A, de Lima NT, Machado IC. 2017. Complex flowers and rare pollinators: Does ant pollination in Ditassa show a stable system in Asclepiadoideae (Apocynaceae)? Arthropod-Plant Interactions 11: 339–349.
Drapalik DJ. 1969. A biosystematic study of the genus Matelea in the southeastern United States. PhD Thesis, University of North Carolina, U.S.A.
Du Plessis M, Johnson SD, Nicholson SW, Bruyns PV, Shuttleworth A. 2017. Pollination of the “carrion flowers” of an African stapeliad (Ceropegia mixta: Apocynaceae): the importance of visual and scent traits for the attraction of flies. Plant Systematics and Evolution, in press. https://doi.org/10.1007/s00606-017-1481-0.
Edens-Meier R, Brown G, Zweck M, et al. 2017. Reproductive ecology of Asclepias meadii Torr. ex A.Gray (Apocynaceae), a federally threatened species. Journal of the Torrey Botanical Society 144: 218–229.
Ehrlich PR, Raven PH. 1964. Butterflies and plants: a study in coevolution. Evolution 18: 586-608.
Eisikowitch D. 1986. Morpho-ecological aspects on the pollination of Calotropis procera (Asclepiadaceae) in Israel. Plant Systematics and Evolution 152: 185-194.
Emerich KH. 2009. Composição florística e relação entre variáveis ambientais ea estrutura da comunidade arbórea de fragmento florestal ciliar do rio Turvo, município de Turvo, Santa Catarina. Dissertação (Mestrado), Universidade do Extremo Sul Catarinense, Brasil.
Essinger LN. 2005. Euglossini (Apidae, Hymenoptera) no sul de Santa Catarina. Dissertação (Mestreado), Universidade do Extremo Sul Catarinense, Brasil.
Falcão M de A, Lleras E. 1981. Aspectos fenológicos, ecológicos e de produtividada da sorva (Couma utilis Muell. Arg.). Acta Amazonica 11: 729-741.
Falcão MdA, Lleras E. 1981. Aspectos fenológicos, ecológicos e de produtividada da sorva (Couma utilis Muell. Arg.). Acta Amazonica 11: 729-741.
Faria LBd. 2014. Nicho trófico de abelhas coletoras de óleo das tribos Centridini e Tetrapediini (Hymenoptera, Apidae) em diferentes escalas biológicas. Dissertação (Mestrado), Universidade de São Paulo, Brasil.
Faust L, Faust H. 2014. The occurrence and behaviors of North American fireflies (Coleoptera: Lampyridae) on Milkweed, Asclepias syriaca L. The Coleopterists Bulletin 68: 283-291.
Feinsinger P. 1976. Organization of a Tropical Guild of Nectarivorous Birds. Ecological Monographs 46: 257-291.
Filho GMT. 2008. Fenologia, Biologia Reprodutiva e Ecologia da Polinização de Calotropis procera Ait. R. Br. (Apocynaceae-Asclepiadoideae). Dissertação (Mestrado). Universidade Federal de Pernambuco, Brasil.
Fishbein M, Venable DL. 1996. Diversity and temporal change in the effective pollinators of Asclepias tuberosa. Ecology 77: 1061-1073.
Fleming TH, Geiselman C, Kress WJ. 2009. The evolution of bat pollination: a phylogenetic perspective. Annals of Botany 104: 1017–1043.
Forster PI. 1989. Pollination of Marsdenia fraseri (Asclepiadaceae) by Metriorrhynchus lateralis (Coleoptera: Lycidae). The Coleopterists Bulletin 43: 311-312.
Forster PI. 1991. A possible identification for "Pollinia attached to adult anopheloine mosquitoes from northern Australia". Entomological Society of Queensland News Bulletin 18: 113.
Forster PI. 1992a. Pollination of Hoya australis (Asclepiadaceae) by Ocybadistes walkeri sothis (Lepidoptera: Hesperiidae). Australian Entomological Magazine 19: 39-43.
Forster PI. 1992b Insects associated with the flowers of Marsdenia cymulosa Benth. (Asclepiadaceae) and their possible role in pollination. Australian Entomological Magazine 19: 45-47.
Forster PI. 1994 Diurnal insects associated with the flowers of Gomphocarpus physocarpus E. Mey. (Asclepiadaceae), an introduced weed in Australia. Biotropica 26: 214-217.
Franco AL. 1991. Biologia floral de duas especies sincronopatricoas de Prestonia (Apocynaceae). Dissertação (Mestrado), Universidade Estadual de Campinas, Brasil.
Freitas L, Sazima M. 2006. Pollination Biology in a Tropical High-Altitude Grassland in Brazil: Interactions at the Community Level. Annals of the Missouri Botanical Garden 93: 465-516.
Fuhro D, Araœjo AM, Irgang BE. 2010. Are there evidences of a complex mimicry system among Asclepias curassavica (Apocynaceae), Epidendrum fulgens (Orchidaceae), and Lantana camara (Verbenaceae) in Southern Brazil? Brazilian Journal of Botany 33: 589-598.
Galetto L, 1997. Flower structure and nectar chemical composition in three Argentine Apocynaceae. Flora 192: 197-207.
Galetto L. 2006. Morfología y anatomía floral en especies de Asclepiadoideae (Apocynaceae). Kurtziana 32: 1-18.
Geremias LC. 2012. Regeneração natural da vegetação em área de preservação permanente no condomínio das Palmeiras, Içara–SC. Monografia de Curso de Pós-graduação Lato Sensu, Universidade do Extremo Sul Catarinense, Brasil.
Gilbert MG. 1978. The "ango group" of Caralluma in Ethiopia. Cactus and Succulent Journal 40: 39-50.
Goes MB. 2007. Asclepiadoideae (Apocynaceae) no município de Santa Teresa, Espírito Santo, Brasil. Dissertação de mestrado, Pós-Graduação em Botânica, Museu Nacional - UFRJ, Rio de Janeiro, Brasil.
Gonçalves SdJ, Rêgo M, Araújo Ad. 1996. Social Bees (Hymenoptera: Apidae) and their Floral Resources in a Secondary Forest Region, Alcântara, Ma, Brazil. Acta Amazônica 26: 55-68.
Gravely FH, Mayuranathan PV. 1931. The Indian species of the genus Caralluma (Fam. Asclepiadaceae). Bulletin of the Madras Government Museum 4: 1-28.
Guislon AV. 2015. Composição florística e estrutural da comunidade arbórea da floresta ombrófila densa montana no Parque Estadual da Serra Furada, Santa Catarina. Dissertação (Bacharel), Universidade do Extremo Sul Catarinense, Brasil.
Gut LJ, Schlising RA, Stopher CE. 1977. Nectar-sugar concentrations and flower visitors in the western Great Basin. Great Basin Naturalist Volume 37, Article 13.
Haber WA. 1984. Pollination by deceit in a mass-flowering tropical tree Plumeria rubra L. (Apocynaceae). Biotropica 16: 269-275.
Hagerup O. 1932. On pollination in the extremely hot air at Timbuctu. Dansk Botanisk Arkiv, Bd. 8: 1-20.
Heiduk A, Brake I, Tolasch T, et al. 2010. Scent chemistry and pollinator attraction in the deceptive trap flowers of Ceropegia dolichophylla. South African Journal of Botany 76: 762-769.
Heiduk A, Brake I, von Tschirnhaus M, et al. 2016. Ceropegia sandersonii mimics attacked honeybees to attract kleptoparasitic flies for pollination. Current Biology 26: 2787-2793.
Heiduk A, Kong H, Brake I, et al. 2015. Deceptive Ceropegia dolichophylla fools its kleptoparasitic fly pollinators with exceptional floral scent. Frontiers in Ecology and Evolution 3: 66.
Heiduk A. Brake I, Tschirnhaus MV, et al. 2017. Floral scent and pollinators of Ceropegia trap flowers. Flora 232: 169-182.
Heithaus ER. 1979. Flower visitation records and resource overlap of bees and wasps in northwest Costa Rica. Brenesia 16: 9-52.
Herrera J. 1991. The reproductive biology of a riparian shrub, Nerium oleander L. (Apocynaceae). Botanical Journal of the Linnean Society 106: 147-172.
Homem MdNG. 2011. Padrões Fenológicos em Ecossistemas em Processo de Restauração e em Fragmento Florestal Vizinho. Dissertação (Mestrado), Universidade Estadual Paulis, Brasil.
Howard AF, Barrows EM. 2014. Self-pollination rate and floral-display size in Asclepias syriaca (Common Milkweed) with regard to floral-visitor taxa. BMC Evolutionary Biology 14: 144. https://doi.org/10.1186/1471-2148-14-144.
http://www.naturezaonline.com.br/natureza/conteudo/pdf/Koschnitzke_165-176.pdf (23 Jan. 2018).
Ivey CT, Martinez P, Wyatt R. 2003. Variation in pollinator effectiveness in swamp milkweed, Asclepias incarnata(Apocynaceae). American Journal of Botany 90: 214-225.
Jaeger P. 1957. Revue de biologie florale. Les aspects actuels du probleme de l'entomogamie. Deuxieme partie. Bulletin de la Societe Botanique de France 104: 402-412.
Janzen DH. 1971. Euglossine bees as long-distance pollinators of tropical plants. Science 15: 203-205.
Jennersten O, Morse DH. 1991. The quality of pollination by diurnal and nocturnal insects visiting common milkweed Asclepias syriaca. American Midland Naturalist 125: 18-28.
Johnsgard PA. 1997. The Hummingbirds of North America. Washington, D.C.: Smithsonian Institution Press.
Jonkers B. 1990. Caralluma - gems of the mountainside. Petroleum Development Oman News 2: 7-11.
Jonkers B. 1993. De bestuivers van succulenten. Succulenta 72: 268-275.
Jonkers B. 2002. Is Caralluma edulis a mosquito-pollinated stapeliad? Asklepios 85: 7-9.
Jonkers B. 2010. Desmidorchis impostor spec. nov. (Apocynaceae; Asclepiadoideae; Ceropegieae), a not-so-new, new stapeliad from northern Oman. Bradleya 28: 67-78.
Kaiser CN. 2006. Functional Integrity of Plant–Pollinator Communities in Restored Habitats in Mauritius. PhD Thesis, University of Zurich, Switzerland.
Kaiser-Bunbury CN, Memmott J, Müller CB. 2009. Community structure of pollination webs of Mauritian heathland habitats. Perspectives in Plant Ecology, Evolution and Systematics 11: 241-254.
Kaiser-Bunbury CN, Mougal J, Whittington A, et al. 2017. Ecosystem restoration strengthens pollination network resilience and function. Nature 542: 223–227.
Kato M, Kawakita A. 2004. Plant-pollinator interactions in New Caledonia influenced by introduced honey bees. American Journal of Botany 91: 1814-1827.
Kato M, Kosaka Y, Kawakita A, et al. 2008. Plant–pollinator interactions in tropical monsoon forests in Southeast Asia. American Journal of Botany 95: 1375-1394.
Kato M, Matsumoto M, Kato T. 1993. Flowering Phenology and Anthophilous Insect Community in the Cool-Temperate Subalpine Forests and Meadows at Mt. Kushigata in the Central Part of Japan. Contributions from the Biological Laboratory, Kyoto University 28: 119-172.
Kato M. 2000. Anthophilous insect community and plant-pollinator interactions on Amami Islands in the Ryukyu Archipelago, Japan. Contributions from the Biological Laboratory, Kyoto University 29: 157-252.
Kephart SR. 1979. The floral ecology and reproductive isolation of three sympatric species of Asclepias. PhD Thesis, Indiana University, Bloomington, U.S.A.
Kerr AFG. 1912. Notes on Dischidia rafflesiana, Wall., and Dischidia nummularia, Br. Scientific Proceedings, Royal Dublin Society 13: 293-309.
Klein AS. 2006. Áreas Degradas Pela Mineração de Carvão no sul de Santa Catarina: Vegetação Versus Substrato. Dissertação (Mestrado), Universidade do Extremo Sul Catarinense, Brasil.
Knoll FRN, Bego LR, Imperatriz-Fonseca VL. 1994. As Abelhas em Áreas Urbanas. Um Estudo no Campus da Universidade de Sáo Paulo. In: Parani JR, Cortopassi-Laurino M, eds. Flores e abelhas em São Paulo. Sao Paulo: EDUSP, 31-42.
Knuth P. 1899. Apocynaceae. In: Knuth P, ed. Handbuch der Blütenbiologie, Volume 2. Leipzig, Engelmann, 68-72.
Koch I, Bittrich V, Kinoshita LS. 2002. Reproductive biology and functional aspects of the floral morphology of Rauvolfia sellowii Mull. Arg. (Apocynaceae; Rauvolfioideae): a report of dioecy in Apocynaceae. Botanische Jahrbücher für Systematik 124: 83-104.
Koschnitzke C. 2015. Pollinators and floral visitors of three Asclepiadoideae (Apocynaceae) taxa in sandy coast vegetation of Rio de Janeiro, Brazil. Natureza on line 13: 165-176.
Krings A. 1999. Observations on the pollination biology and flowering phenology of Texan Matelea reticulata (Engelm. ex A. Gray) Woods. (Asclepiadaceae). Madroño 46: 155-158.
Krombein KV, Hurd Jr., PD, Smith DR, Burkes BD. 1979. Catalog of Hymenoptera in America North of Mexico (3 volumes). Washington D.C.: Smithsonian Institution Press.
Kugler H. 1973. Zur Bestaubung von Cynanchum acutum L. durch Faltenwespen (Vespidae). In: Brantjes NBM, Linskens HF, eds. Pollination and Dispersal Symposium. University of Nijmwegen, Fakulteit der Wiskunde, Netherlands, 61-68.
Kunze H, Liede S. 1991. Observations on pollination in Sarcostemma (Asclepiadaceae). Plant Systematics and Evolution 178: 95-105.
Kunze H. 1999. Pollination ecology of two species of Gonolobus (Asclepiadaceae). Flora 194: 309-316.
Las-Casas FMG. 2009. Guildas de beija-flores (Aves: Trochilidae) em uma área de Caatinga, no Estado de Pernambuco. Dissertação (Mestrado), Universidade Federal de Pernambuco, Brasil.
Lavor DTd, Ramos BB. 2016. Preliminary study of the pollination syndromes in a fragment of the Caatinga, in PE, Brazil. Biotemas 29: 19-30. https://doi.org/http://dx. doi.org/10.5007
Lemes R, Ritter CD, Barros de Morais AB. 2008. Borboletas (Lepidoptera: Hesperioidea e Papilioniodea) visitants florais no Jardim Bôtanico da Universidade Federal de Santa Maria, Santa Maria, RS, Brasil. Biotemas 21: 91-98.
Liede S, Albers F. 1994. Tribal disposition of genera in the Asclepiadaceae. Taxon 43: 201-231.
Liede S, Whitehead V. 1991. Studies in the pollination biology of Sarcostemma viminale R.BR. sensu lato. South African Journal of Botany 57: 115-122.
Liede S. 1994. Some observations on pollination in Mexican Asclepiadaceae. Madroño 41: 266-276
Lin S, Bernadello G. 1999. Flower structure and reproductive biology in Aspidosperma quebracho-blanco (Apocynaceae), a tree pollinated by deceit. International Journal of Plant Sciences 160: 869-878.
Linhart YB, Feinsinger P. 1980. Plant-hummingbird interactions: Effects of island size and degree of specialization on pollination. Journal of Ecology 68: 745-760.
Linsley EG, Rick CM, Stephens SG. 1966. Observations on the floral relationships of the Galápagos carpenter bee. The Pan-Pacific Entomologist 42: 1-18.
Livshultz T, Hochleitner S, Lakata E. 2018. Pollen transfer efficiency of Apocynum cannabinum (Apocynaceae): a comparative perspective. Journal of Pollination Ecology 22: (in press)
Löhne C, Machado IC, Porembski S, Erbar C, Leins P. 2004. Pollination biology of a Mandevilla species (Apocynaceae) characteristic of NE-Brazilian inselberg vegetation. Botanische Jahrbücher für Systematik 125: 229-243.
Lopes AV, Machado ICS. 1999. Pollination and reproductive biology of Rauvolfia grandiflora (Apocynaceae): secondary pollen presentation, herkogamy and self-incompatibility. Plant Biology 1: 547-553.
López-Uribe MM, Oi CA, Del Lama MA. 2008. Nectar-foraging behavior of euglossine bees (Hymenoptera: Apidae) in urban areas. Apidologie 39:410–418.
Lumer C, Yost SE. 1995. The reproductive biology of Vincetoxicum nigrum (L.) Moench (Asclepiadaceae), a Mediterranean weed in New York State. Bulletin of the Torrey Botanical Club 122: 12-23.
Lynch SP. 1977. The floral ecology of Asclepias solanoana Woods. Madroño 24: 159-177.
Macedo JH. 2007. Flores utilizadas por Heliconius erato phyllis (Fabricius, 1775) (Lepidoptera, Nymphalidae) em diferentes ambientes. Dissertação (Bacharel), Universidade Federal do Rio Grande do Sul, Brasil.
Machado CG, Coelho AG, Santana CS, Rodrigues M. 2007. Beija-flores e seus recursos florais em uma área de campo rupestre da Chapada Diamantina, Bahia. Revista Brasileira de Ornitologia 15: 267-279.
Machado CG. 2009. Beija-flores (Aves: Trochilidae) e seus recursos florais em uma área de caatinga da Chapada Diamantina, Bahia, Brasil. Revista Zoologia 26: 255-265.
Macior LW. 1965. Insect adaptation and behaviour in Asclepias pollination. Bulletin of the Torrey Botanical Club 92: 114-126.
Madrigal CB, Girón VM. 1982. Ecología de la polinizacion en el arbol lechoso: Tabernaemontana grandiflora Jack. (Apocynaceae). Actualidades Biologicas 11: 120-128.
Marchi P, Alves-dos-Santos I. 2005. As abelhas do gênero Xylocopa Latreille (Xylocopini, Apidae) do Estado de São Paulo, Brasil. Biota Neotropica13(2).http://www.biotaneotropica
Marloth R. 1908. Some observations on entomophilous flowers. South African Association for the Advancement of Science 4: 110-113.
Marloth R. 1932a. Fam. 117. Apocynaceae. In: The Flora of South Africa 3,1. Cape Town: Dartre Bros., 55-66.
Marloth R. 1932b. Fam. 118. Asclepiadaceae. In: The Flora of South Africa 3,1. Cape Town: Dartre Bros.
Marshall AG. 1985. Old World phytophagous bats (Megachiroptera) and their food plants: a survey. Zoological Journal of the Linnean Society 83: 351-369.
Martins R. Florística, estrutura fitossociológica e interações interespecíficas de um remanescente de Floresta Ombrófila Densa como subsídio para recuperação de áreas degradadas pela mineração de carvão, Siderópolis, SC. 101f. Dissertação (Mestrado), Universidade Federal de Santa Catarina, Brasil.
Masinde PS. 2004. Trap-flower fly pollination in East African Ceropegia L. (Apocynaceae). International Journal of Tropical Insect Science 24: 55-72.
McCullen CK. 1993. Flower-visiting insects of the Galapagos Islands. Pan-Pacific Entomologist 69: 95-106.
McNeil JN. 1977. Plant-insect relationships between common milkweed Asclepias syriaca (Gentianalaes: Asclepiadaceae) and European skipper Thymelicus lineola (Lepidoptera: Hesperiidae). Canadian Journal of Botany 55: 1553-1555.
Medeiros JF, Rapini A, Barbosa UC, Py-Daniel V, Braga PIS. 2008. Primeiro registro de Simuliidae (Diptera) com Polinários de Asclepiadoideae (Apocynaceae). Neotropical Entomology 37: 338-341.
Meve U, Liede S. 1994. Floral biology and pollination in stapeliads - new results and a literature review. Plant Systematics and Evolution 192: 99-116.
Mickleburgh SP, Hutson AM, Racey PA. 1992. Old World Fruit Bats: An Action Plan for their Conservation. IUCN/SSC Chiroptera Specialist Group, Gland: IUCN.
Milet-Pinheiro P, Schlindwein C. 2008. Comunidade de abelhas (Hymenoptera: Apoidea) em uma área do agreste pernambucano, Brasil. Revista Brasileira de Entomologia 52: 625-636.
Mochizuki K, Furukawa S, Kawakita A. 2017. Pollinia transfer on moth legs in Hoya carnosa. American Journal of Botany 104: 953-960.
Moisset B. 2012. Zygaenidae, more little known pollinators. http://pollinators.blogspot.
Momose K, Yumoto T, Nagamitsu T, et al. 1998. Pollination Biology in a lowland dipterocarp forest in Sarawak, Malaysia. I. Characteristics of the plant-pollinator community in a lowland Dipterocarp forest. American Journal of Botany 85: 1477-1501.
Moraes FJ. 2012. Caracterização físico-química e palinológica de amostras de mel de abelha africanizada dos municípios de Santa Helena e Terra Roxa (PR). Dissertação (Mestrado), Universidade Estudual do Oeste do Paraná, Brasil.
Moré M, Sércic AN, Cocucci AA. 2007. Restriction of pollinator assemblage through flower length and width in three long-tongued hawkmoth-pollinated species of Mandevilla (Apocynaceae, Apocynoideae). Annals of the Missouri Botanical Garden 94: 485-504.
Morellato LPC. 1991. Estudo da fenologia de árvores, arbustos e lianas de uma floresta semidecídua no sudeste do Brasil (Campinas, SP). Tese (Doutorado), Universidade Estadual de Campinas, Brasil.
Morse DH. 1981. Modification of bumblebee foraging: the effect of milkweed pollinia. Ecology 62: 89-97.
Morse DH. 1982. The turnover of milkweed pollinia on bumblebees, and implications for outcrossing. Oecologia 53: 187-196.
Müller M. 1883. The Fertilisation of Flowers (translation by D.W. Thompson). London: Macmillan & Co.
Mungai GM. 1994. Butterflies trapped in milkweed flowers in Kenya. East Africa Natural History Society Bulletin 24: 28-31.
Nakahama N, Miura R, Tominaga O. 2013b. Preliminary Observations of Insect Visitation to Flowers of Vincetoxicum pycnostelma (Apocynaceae: Asclepiadoideae), an Endangered Species in Japan. Journal of Entomological Science 48: 151-160.
Nakahama N, Ushimaru A, Isagi Y. 2013a. Reproductive traits and flower visitor fauna of Vincetoxicum pycnostelma Kitag. in Nishitani area of Takarazuka City, Hyogo Prefecture. Bulletin of Kansai Organization for Nature Conservation 35: 115-123.
Nel M. 1995. Rare and interesting plants of the Namib Desert: part 2. Three desert plants. Veld and Flora 81: 14-15.
Nihei SS, Schwarz EA. 2011. On the first tachinid fly (Diptera, Tachinidae) carrying Asclepiadoideae pollinaria in the Neotropical Region. Revista Brasileira de Entomologia 55: 441-444.
Nóbrega MGS. 2009. Sistemas sexuais de espécie lenhosa de Restinga da RPPN Nossa Senhora do Outeiro de Maracaipe, em Ipojuca–PE. Dissertação (Mestrado), Universidade Federal de Pernambuco, Brasil.
Nunes CEP, Rodrigues EB. 2013. Padrões de Reflexão UV em Plantas Melitófilas: Um Possível Mecanismo Para Evitar a Polinização Interespecífica Entre Flores Semelhantes? 64º Congresso Nacional de Botânica Belo Horizonte, 10-15 de Novembro de 2013.
Oliveira ML, Oliveira TSde, Absy ML. 2007. Conhecimento das plantas visitadas por abelhas Bombus transversalis (Olivier, 1789) (Apidae: Bombina) com base no pólen armazenado em suas corbículas. XVI Jornada de Inicação, Cientifica. Manaus: PIBIC CNPq/FAPEAM/INPA.
Oliveira PE, Gibbs P, Barbosa AA. 2004. Moth pollination of woody species in the Cerrados of Central Brazil: a case of so much owed to so few? Plant Systematics and Evolution 245: 41-54.
Ollerton J, Dötterl S, Ghorpadé K, et al. 2017. Diversity of Diptera families that pollinate Ceropegia (Apocynaceae) trap flowers: An update in light of new data and phylogenetic analyses. Flora 234: 233-244.
Ollerton J, Forster PI. 1995. Diptera associated with flowers of Ceropegia cumingiana in Australia. Asklepios 66: 21-22.
Ollerton J, Johnson SD, Cranmer L, Kellie S. 2003. The pollination ecology of an assemblage of grassland Asclepiads in South Africa. Annals of Botany 92: 807-834.
Ollerton J, Liede S. 2003. Corona structure in Cynanchum: Linking morphology to function. Ecotropica 9: 107-112.
Ollerton J, Masinde S, Meve U, Picker M, Whittington A. 2009. Fly pollination in Ceropegia (Apocynaceae: Asclepiadoideae): biogeographic and phylogenetic perspectives. Annals of Botany 103: 1501-1514.
Padron P. 1975. Los Danaidae de las Islas Canarias. SHILAP: Revista de Lepidopterologia 3: 217-220.
Pant DD, Nautiyal DD, Chaturvedi SK. 1982. Pollination ecology of some Indian asclepiads. Phytomorphology 32: 302-313.
Patricio RS. 2014. Abelhas e suas plantas visitadas em uma área de restinga no Extremo Sul de Santa Catarina. Dissertação (Bacharel), Universidade do Extremo Sul Catarinense, Brasil.
Pauw A. 1998. Pollen transfer on birds' tongues. Nature 394: 731-732.
Payson E. 1916. The pollination of Asclepias cryproceras. Botanical Gazette 61: 72-74.
Percival M. 1974. Floral ecology of coastal scrub in southeast Jamaica. Biotropica 6: 104-129.
Pezzini FF. 2008. Fenologia e características reprodutivas em comunidades arbóreas de três estágios sucessionais em Floresta Estacional Decidual do norte de Minas Gerais. Dissertação (Mestrado), Universidade Federal de Minas Gerais, Brasil.
Pinto CE, Oliveira R, Schlindwein C. 2008. Do consecutive flower visits within a crown diminish fruit set in mass-flowering Hancornia speciosa (Apocynaceae)? Plant Biology 10: 408-412.
Pioker F, Taniguchi M, Prato M, Kerpel S. 2010. Biologia floral e síndrome de polinização de Mandevilla moricandiana (A.DC.) Woodson. In: Viana BF, Silva FO, eds. Biologia e Ecologia da Polinização: Cursos de campo, vol 2. Salvador: Rede Bahiana de Polinizadores/EDUFBA, 193–204.
Piper RG, Sweeney AW, Gibbons DS. 1990. Pollinia attached to adult anopheline mosquitoes from northern Australia. Entomological Society of Queensland News Bulletin 18: 83-84.
Pisciotta S, Raspi A, Sajeva M. 2011. First records of pollinators of two co-occurring Mediterranean Apocynaceae. Plant Biosystems 145: 141-149.
Plowes DCH. 1980. The rediscovery of Trichocaulon triebneri Nel. Asclepiadaceae 21: 23-26.
Plowes DCH. 1989. Succulents in Botswana. Excelsa 14: 85-93.
Plowright CMS, Plowright RC. 1998. Floral use by two sympatric bumble bee species (Bombus terricola and Bombus ternarius): efficiency considerations. The Canadian Entomologist 130: 595-601.
Poole A. 2005. The Birds of North America Online. Cornell Laboratory of Ornithology, Ithaca, NY, USA. <http://bna.birds.cornell.edu/BNA/> (23 Jan. 2018).
Possamai BT, Dec E, Mouga DMDdS. 2017. Bee Community and trophic resources in Joinville, Santa Catarina. Acta Biologica Catarinense 4: 29-41.
Pramsohler M, Hilpold H. 2012. Bird pollination in Calotropis procera (Apocynaceae: Asclepiadoideae)? Pollination Magazine 10, April 2012. http://www.pollinationecology.org/user-files/JPE11-137_Pramsohler.pdf (23 Jan. 2018).
Primo LM, Nadia, T, Virginia LA. 2006. Remoção de polínias e visitantes florais de Blepharodon nitidum (Vell.) J.f.Macbr. (Asclepiadaceae). In: Blandina Felipe Viana; Favizia Freitas de Oliveira.. (Org.). Biologia e ecologia da polinização: cursos de campo.. 1ed.Salvador BA: EDUFBA, 2006, v. 1, p. 123-129.
Punekar SA . 2015. Molecular Systematics, Phylogeny and Ecology of Ceropegia L. (Apocynaceae-Asclepiadoideae) in India. Report submitted to Science & Engineering Research Board, Department of Science and Technology, Delhi under the Start-Up Research Grant (Young Scientist)
Punekar SA, Lakshminarasimhan P. 2011. Flora of Anshi National Park, Western Ghats-Karnataka. Biospheres Publication.
Queiroz JA. 2009. Esfingofilia e polinização por engano em Aspidosperma pyrifolium Mart., uma Apocynaceae arbórea endêmica de caatinga. Dissertação (Mestrado), Universidade Federal de Pernambuco, Brasil.
Queller DC. 1985. Proximate and ultimate causes of low fruit production in Asclepias exaltata. Oikos 44: 373-381.
Quesada-Tyrrel E, Tyrrel RA. 1990. Hummingbirds of the Caribbean. New York: Crown Publishers.
Quirino ZGM. 2006. Fenologia, síndromes de polinização e dispersão e recursos florais de uma comunidade de Caatinga no cariri paraibano. Tese (Doutorado), Universidade Federal de Pernambuco, Brasil.
Rafferty NE, Ives AR. 2011. Effects of experimental shifts in flowering phenology on plant–pollinator interactions. Ecology Letters 14: 69-74.
Rafferty NE, Ives AR. 2012. Pollinator effectiveness varies with experimental shifts in flowering time. Ecology 93: 803-814.
Raju AJS, Ramana KV. 2009. Pollination and seedling ecology of Decalepis hamiltonii Wight & Arn. (Periplocaceae), a commercially important, endemic and endangered species. Journal of Threatened Taxa 1: 497-506.
Raju AJS, Zafar R, Rao SP. 2005. Floral device for obligate selfing by remote insect activity and anemochory in Wrightia tinctoria (Roxb.) R. Br. (Apocynaceae). Current Science 88: 1378-1380.
Ramakrishna TM, Arekal GD. 1979. Pollination biology of Calotropis gigantea (L.) R.Br. Current Science 48: 212-213.
Ramakrishna TM, Arekal GD. 1983. Pollination in Pergularia daemia (Asclepiadaceae). Journal of Mysore University, Section B, Science 29: 1-3.
Ramos Soares G, Oliveira AAPd, Melo Silva AR. 2012. Borboletas (Lepidoptera: Papilionoidea e Hesperioidea) de um parque urbano em Belo Horizonte, Minas Gerais, Brasil. Biota Neotropica 12: 1-9.
Raspi A, Pisciotta S, Sajeva M. 2009. Milichiella lacteipennis: new record for Lampedusa Island (Italy). Bulletin of Insectology 62: 133-135.
Rauh W. 1995. Succulents and xerophytes of Madagascar, Volume 1. California: Strawberry Press.
Rebelo M. 2006. Florística e Fitissosociologia de um Remanescente Florestal Ciliar: Subsído para a Reabilitação da Vegetação Ciliar para a Microbacia do Rio Três Cachoeiras, Laguna, SC. Dissertação (Mestrado), Universidade do Extremo Sul Catarinense, Brasil.
Rech AR. Recursos Polínicos Utilizados por 23 Espécies de Meliponini Lepeletier, 1836 Para Coleta de Pólen ao Longo da Bacia do Rio Negro, Amazonas-Brasil. Dissertação (Mestrado), Instituto Nacional de Pesquisas da Amazõnia, Brasil.
Reddi CS, Reddi EUB and Reddi MS. 1979. A novel mechanism of pollination in Wrightia tinctoria R.Br. Current Science 48: 746-747.
Reis SM, Mohr A, Gomes L, Silva ACS, Abreu MF, Lenza E. 2014. Síndromes de polinização e dispersão de espécies lenhosas em um fragmento de Cerrado sentido restrito na transição Cerrado-Floresta Amazônica. Heringeriana 6: 28-41.
Rios GFP. 2013. Influência da Paisagem na Estrutura da Rede Trófica de Morcegos em um Ambiente de Caatinga. Dissertação (Mestrado), Universidade Estadual de Santa Cruz, Brasil.
Robertson C. 1887. Insect relations of certain Asclepiads, I & II. Botanical Gazette 12: 207-216; 244-250.
Robertson C. 1891. Flowers and Insects, Asclepiadaceae to Scrophulariaceae. Transactions of the St. Louis Academy of Science 5: 569-598.
Robertson C. 1895. Flowers and insects XIII. Botanical Gazette 20:104-110.
Robertson C. 1928. Flowers and Insects. Illinois: Charles Robertson.
Rodriguez-Flores C, Stiles FG, Arizmendi MC. 2012. Pollination network of a hermit hummingbird community (Trochilidae, Phaethornithinae) and their nectar resources in the Colombian Amazon. Ornitologia Neotropical 23: 85-100.
Sabrosky CW. 1987. A new species of Leptometopa (Diptera, Milichiidae) from Madagascar pollinating Ceropegia (Asclepiadaceae). Proceedings of the Entomological Society of Washington 89: 242-243.
Sandholm HA, Price RD. 1962. Field observations on the nectar feeding habits of some Minnesota mosquitoes. Mosquito News 22: 346-349.
Santos RMdS. 2016. Contribuição à elaboração de um guia das abelhas nativas do Brasil. Dissertação (Mestrado), Universidade Federal de Campina Grande, Brasil.
Santos-Filho FS, Soares CJdRS, Silva ACRd, Queiroz YDSd, Honório SdS, Silva FF. 2016. Síndromes de polinização e de dispersão das espécies lenhosas nos parques ambientais em Teresina, Piauí, Brasil. Revista Equador (UFPI) 5: 360 – 374.
Sarkar B. 2018. Nectar plants — Alstonia-scholaris. In Kunte, K., S. Sondhi, and P. Roy (Chief Editors). Butterflies of India, v. 2.35. Indian Foundation for Butterflies. http://www.ifoundbutterflies.org/nectar-plants/1391/Alstonia-scholaris
Sawant D, Sarkar B. 2018. Nectar plants — Allamanda-cathartica. In Kunte, K., S. Sondhi, and P. Roy (Chief Editors). Butterflies of India, v. 2.35. Indian Foundation for Butterflies. http://www.ifoundbutterflies.org/nectar-plants/1152/Allamanda-cathartica
Sawant D. 2018. Nectar plants — Catharanthus-roseus. In Kunte, K., S. Sondhi, and P. Roy (Chief Editors). Butterflies of India, v. 2.35. Indian Foundation for Butterflies. http://www.ifoundbutterflies.org/nectar-plants/935/Catharanthus-roseus
Sawant D. 2018. Nectar plants — Tabernaemontana-coronaria. In Kunte, K., S. Sondhi, and P. Roy (Chief Editors). Butterflies of India, v. 2.35. Indian Foundation for Butterflies. http://www.ifoundbutterflies.org/nectar-plants/957/Tabernaemontana-coronaria
Sazatornil FD, Moré M, Benitez-Vieyra S, et al. 2016. Beyond neutral and forbidden links: morphological matches and the assembly of mutualistic hawkmoth-plant networks. Journal of Animal Ecology 85: 1586-1594.
Scariot EC. 2008. Caracterização ambiental de uma fazenda produtora de madeira em Rio Negrinho, SC: subsídios para a restauração ambiental. Dissertação (Mestrado), Universidade Federal de Santa Catarina, Brasil.
Schick B. 1980. On the Functional Organisation of the Apocynaceous Flower: I. Morphology and Function of the Apex of Style. Flora 170: 394-432.
Schick B. 1982. Zur Morphologie, Entwicklung, Feinstruktur und Funktion des Translators von Periploca L. (Asclepiadaceae). Tropische und Subtropische Pflanzenwelt 40: 513-553.
Schlindwein C, Darrault RO, Grisi T. 2004. Reproductive strategies in two sphingophilous apocynaceous trees attracting pollinators through nectar or deceit. Paper presented at the Results of Worldwide Ecological Studies, Proceedings of the 2nd Symposium of the A.F.W. Schimper Foundation.
Schulz, A. G. 1937. Las Asclepiadáceas del territorio del Chaco. Lilloa 1: 347-391
Scott-Elliot GF. 1891. Notes on the fertilisation of South Africa and Madagascar flowering plants. Annals of Botany 5: 333-405.
Scotti, L. 1911. Contribuzioni alla Biologia fiorale delle "Contortae". Annali di Botanica (Roma) 9: 199-314.
Shivanna KR, Tandon R. 2014. Reproductive Ecology of Flowering Plants: A Manual. Springer Publications.
Shuttleworth A, Johnson SD, Jürgens A. 2017. Entering through the narrow gate: A morphological filter explains specialized pollination of a carrion-scented stapeliad. Flora 232: 92-103.
Shuttleworth A, Johnson SD. 2006. Specialized pollination by large spider-hungting wasps and self-incompatibility in the African milkweed Pachycarpus asperifolius. International Journal of Plant Science 167: 1177-1186.
Shuttleworth A, Johnson SD. 2008. Bimodal pollination by wasps and beetles in the African milkweed Xysmalobium undulatum. Biotropica 40: 568-574.
Shuttleworth A, Johnson SD. 2009a Specialized pollination in the African milkweed Xysmalobium orbiculare: a key role for floral scent in the attraction of spider-hunting wasps. Plant Systematics and Evolution 280: 37-44.
Shuttleworth A, Johnson SD. 2009b. The importance of scent and nectar filters in a specialized wasp-pollination system. Functional Ecology 23: 931-940.
Shuttleworth A, Johnson SD. 2012. The Hemipepsis wasp-pollination system in South Africa: a comparative analysis of trait convergence in a highly specialized plant guild. Botanical Journal of the Linnean Society 168: 278–299.
Shuttleworth A. 2016. Smells like debauchery: The chemical composition of semen-like, sweat-like and faintly foetid floral odours in Xysmalobium (Apocynaceae: Asclepiadoideae). Biochemical Systematics and Ecology 66: 63-75.
Silva CID, Araújo G, Oliveira PEAM. 2012. Distribuição vertical dos sistemas de polinização bióticos em áreas de cerrado sentido restrito no Triângulo Mineiro, MG, Brasil. Acta Botanica Brasilica 26: 748-760.
Silva DATD. 2014. Interações ecológicas entre abelhas-sem-ferrão (Hymenoptera, apidae, meliponina) em um remanescente de floresta com Araucárias: melissopalinologia, atividade de voo e distribuição de ninhos. Tese (Doutorado), Universidade Federal do Paraná, Brasil.
Sims E. 1972. Aspects of Asclepiads. The South Australian Naturalist 46: 41-43.
Sivaram V. 2001. Honeybee flora and beepeeping in Karnataka State, India. Proc. 37th Int. Apic. Congr., 28 Oct – 1 Nov 2001, Durban, South Africa
Skutch AF. 1988. Flowering and seed-production of Fischeria funebris (Asclepiadaceae). Brenesia 30: 13-17.
Snow BK, Snow DW. 1972. The feeding ecology of hummingbirds in a Trinidad valley. Journal of Animal Ecology 41: 471-485.
Snow BK, Snow DW. 1980. Relationships between hummingbirds and flowers in the Andes of Colombia. Bulletin of the British Museum (Natural History) Zoology 38: 105-139.
Snow BK. 1973. The Behavior and Ecology of Hermit Hummingbirds in the Kanaku Mountains, Guyana. The Wilson Bulletin 85: 163-177.
Somavilla A, Köhler A. 2012. Preferência Floral de Vespas (Hymenoptera, Vespidae) no Rio Grande do Sul, Brasil. Entomobrasilis 5: 21-28.
Sousa GL. 2008. Composição e qualidade de méis de abelhas Apis mellifera e méis de abelha jataí (Tetragonisca angustula). Dissertação (Mestrado), Universidade de São Paulo, Brasil.
Southwick EE. 1983. Nectar biology and nectar feeders of common milkweed, Asclepias syriaca L. Bulletin of the Torrey Botanical Club 110: 324-334.
Stiles FG, Freeman CE. 1993. Patterns in floral nectar characteristics of some bird-visited plant species from Costa Rica. Biotropica 25: 191-205.
Stoepler TM, Edge A, Steel A, O’Quinn R, Fishbein M. 2012. Differential pollinator effectiveness and importance in a milkweed (Asclepias, Apocynaceae) hybrid zone. American Journal of Botany 99: 448-458.
Stupp AZ. 2012. Adequação ambiental de uma propriedade rural na área de proteção ambiental do Morro Estevão e Morro Albino no município de Criciúma, Santa Catarina. Dissertação (Bacharel), Universidade do Extremo Sul Catarinense, Brasil.
Sugiura S, Yamazaki K. 2005. Moth pollination of Metaplexis japonica (Apocynaceae): pollinaria transfer on the tip of the proboscis. Journal of Plant Research 118: 257–262.
Tanaka H, Hatano T, Kaneko N. 2006. Andromonoecious sex expression of flowers and pollinia delivery by insects in a Japanese milkweed Metaplexis japonica (Asclepiadaceae), with special reference to its floral morphology. Plant Species Biology 21: 193-199.
Taura HM, Laroca S, Barbosa JF. 2007. Melissocenótica (Apoidea, Anthophila) no Parque Florestal dos Pioneiros, Maringá, PR (sul do Brasil): Parte II. Utilização de recursos florais. Acta Biológica Paranaense 36: 175-192.
Taura HM, Laroca S. 2001. The assemblage of wild bees of an urban biotope of Curitiba (Brazil), with spatio-temporal comparations: relative abundance, diversity, phenology and exploitation of resources (Hymenoptera, Apoidea). Acta Biológica Paranaense 30: 35-137.
Taura HM. 1990. A comunidade de abelhas silvestres (Hymenoptera, Apoidea) do Passeio Público, Curitiba, Paraná, Sul do Brasil : uma abordagem comparativa. Tese (Mestrado), Universidade Federal do Paraná, Brasil.
Tavares ACM. 2011. Atributos e visitantes florais e polinização em um área de floresta ombrófila densa submontana do litoral norte de São Paulo. Dissertação (Mestrado), Universidade Estudual de Campinas, Brasil.
Thomazini MJ, Thomazini APBW. 2000. A fragmentação florestal ea diversidade de insetos nas florestas tropicais úmidas. Documentos 57. Outubro: Embrapa.
Timonin AC, Savitsky MY. 1997. Pollination efficiency of Vincetoxicum hirundinaria (Asclepiadaceae s. str.). Botanicheskiy Zhurnal 82: 45-52.
Tomley AJ. 1995. The biology of Australian weeds. 26. Cryptostegia grandiflora R. Br. Plant Protection Quarterly, 10(4):122-130
Torres C, Galetto L. 1998. Patterns and implications of floral nectar secretion, chemical composition, removal effects and standing crop in Mandevilla pentlandica (Apocynaceae). Botanical Journal of the Linnean Society 127: 207-223.
Tostes RB, Vieira MF, Campos LAO. 2003. Polinização de Peltastes peltatus (Vell.) Woodson (Apocynoideae, Apocynaceae) por abelhas euglossíneas. In: Melo GAR, Alves-dos-Santos I, eds. Apoidea Neotropica: Homenagem aos 90 Anos de Jesus Santiago Moure. Criciúma: Editora UNESC, 1-19.
Trøjelsgaard K, Jordano P, Carstensen DW, Olesen J. 2015. Geographical variation in mutualistic networks: similarity, turnover and partner fidelity. Proceedings of the Royal Society B 282: 20142925. doi.org/10.1098/rspb.2014.2925.
Ule E. 1897. Symbiosis between an Asclepias and a butterfly. Journal of Botany 35: 441-443.
Van der Meutter L. 1988. Notes and photographs: Fly visitors to flowers - possible pollinators in cultivation. Asklepios 44: 19-25.
Van der Pijl L. 1954. Xylocopa and flowers in the tropics I, II & III. Koninklije Nederlandse Akademie van Wetensskappen Proceedings C 57: 413-562.
Vásquez DP, Simberloff D. 2003. Changes in interaction biodiversity induced by an introduced ungulate. Ecology Letters 6: 1066-1083.
Vieira MF, Fonseca CR. 2011. A casual cantharophily: the meeting between Astylus variegatus (Coleoptera: Myleridae) and Oxypetalum banksii (Apocynaceae: Asclepiadoideae). Journal of Pollination Ecology 5: 86-89.
Vieira MF, Grabalos R. 2003. Sistema reprodutivo de Oxypetalum mexiae Malme (Asclepiadaceae), espécie endêmica de Viçosa, MG, Brasil, em perigo de extinção. Acta Botanica Brasilica 17: 137-145.
Vieira MF, Leite MSO, Grossi JAS, Alvarenga EM. 2004. Reproductive biology of Cryptostegia madagascariensis Bojer ex Decne. (Periplocoideae, Apocynaceae), an ornamental and exotic species of Brazil. Bragantia 63: 325-334.
Vieira MF, Shepherd GJ. 1999. Pollinators of Oxypetalum (Asclepiadaceae) in Southeastern Brazil. Revista Brasileira de Biologia 59: 693-704.
Vijayaraghavan MR, Shukla AK. 1980. Pollination of Pergularia daemia. Current Science 49: 552-553.
Vogel S. 1954. Blütenbiologische Typen als Elemente der Sippengliederung, dargestellt anhand der Flora Südafrikas. Jena: Fischer.
Vogel S. 1961. Die Bestäubung der Kesselfallen-Blüten von Ceropegia. Beiträge zur Biologie der Pflanzen 36: 159-237.
Volovnik S. 1982. On biocoenotic relations between Cynanchum acutum and some insects. Zhurnal Obshchei Biologii 43: 729-731.
Waddington KD. 1976. Pollination of Apocynum sibiricum (Apocynaceae) by Lepidoptera. The Southwestern Naturalist 21: 31-36.
Wadhwa N, Sihag RC. 2012. Psychophilous Mode of Pollination Predominates in Sarpagandha (Rauvolfia serpentina). Journal of Entomology, 9: 187-207.
Walther R. 1994. Pollenfracht als Indikator fuer Ressourcennutzung und Einnischung bei madagassischen Schwaermern (Lepidoptera). PhD Thesis, Friedrich-Alexander University, Erlangen-Nuernberg, Germany.
Wang D-K, Sun G-F, Zhai S-H, Guo L-H, Xiao F-H. 2009. The Floral Syndrome and Its Pollination in Cynanchum otophyllum (Asclepiadaceae). Acta Botanica Yunnanica 31: 8-14.
Wanntorp H-E. 1974. Calotropis gigantea (Asclepiadaceae) and Xylocopa tenuiscapa (Hymenoptera: Apidae). Svensk Botanisk Tidskrift 68: 25-32.
Weale JPM. 1871 Observations on the mode in which certain species of Asclepiads are fertilized. Botanical Journal of the Linnean Society 13: 48-58.
Whittington AE. 1989. A short comparative biology of two stapeloid plants. Veld and Flora 75: 126-129.
Wiemer AP, Sérsic AN, Marino S, Simões AO, Cocucci AA. 2012. Functional morphology and wasp pollination of two South American asclepiads (Asclepiadoideae-Apocynaceae). Annals of Botany 109: 77-93.
Willmer PG. 1988. The role of insect water balance in pollination ecology: Xylocopa and Calotropis. Oecologia 76: 430-438.
Willson MF, Bertin RI, Price PW. 1979. Nectar production and flower visitors of Asclepias verticillata. American Midland Naturalist 102: 23-35.
Willson MF, Bertin RI. 1979. Flower visitors, nectar production, and inflorescence size of Asclepias syriaca. Canadian Journal of Botany 57: 1380-1388.
Willson MF, Price PW. 1977. The evolution of inflorescence size in Asclepias (Asclepiadaceae). Evolution 31: 495-511.
Willson MF, Rathcke BJ. 1974. Adaptive design of the floral display in Asclepias syriaca L. The American Midland Naturalist 92: 47-57.
Winkler, H. 1907. Beitrage zur Morphologie und Biologie tropischer Bliiten und Fruchte. Botanische Jahrbucher 38: 233-271.
Wolff D, Meve U, Liede-Schumann S. 2008. Pollination ecology of Ecuadorian Asclepiadoideae (Apocynaceae): How generalized are morphologically specialized flowers? Basic and Applied Ecology 9: 24-34.
Woodell SRJ. 1979. The role of unspecialized pollinators in the reproductive success of Aldabran plants. Philosophical Transactions of the Royal Society, Series B. 286: 99-108.
Wyatt R, Shannon TR. 1986. Nectar production and pollination of Asclepias exaltata. Systematic Botany 11: 326-334.
Wyatt R. 1980. The impact of nectar-robbing ants on the pollination system of Asclepias curassavica. Bulletin of the Torrey Botanical Club 107: 24-28.
Yamamoto LF. 2001. Florística e síndromes de polinização e dispersão em um fragmento de floresta estacional semidecídua montana, Município de Pedreira, Estado de São Paulo. Dissertação (Mestrado), Universidade Estudual de Campinas, Brasil.
Yamashiro T, Maki M. 2006. A comparative study of the reproductive character and genetic diversity of an autogamous Tylophora matsumurae and its progenitor Tylophora tanakae (Apocynaceae-Asclepiadoideae). Plant Systematics and Evolution 256: 55-67.
Yamashiro T, Yamashiro A, Yokoyama J, Maki M. 2008. Morphological aspects and phylogenetic analyses of pollination systems in the Tylophora-Vincetoxicum complex (Apocynaceae-Asclepiadoideae) in Japan. Botanical Journal of the Linnean Society 93: 325-341.
Yassin A, Gidaszewski N, Albert B, et al. 2012. The Drosophilidae (Diptera) of the Scattered Islands, with the description of a novel association with Leptadenia madagascariensis Decne. (Apocynaceae). Fly 6: 1-5.
Yeoh YS, Yeo CK, Ang WF, Low YW. 2013. Marsdenia maingayi (Apocynaceae: Asclepiadoideae), a rare rainforest woody climber rediscovered in Singapore. Gardens' Bulletin Singapore 65: 241-249.
Zanata TB. 2014. Macroecologia das interações entre plantas e aves nectarívoras. Dissertação (Mestrado), Universidade Federal do Paraná, Brasil.
Zotarelli HGS, Evans DM, Bego LR, Sofia SH. 2014. A Comparison of Social Bee–Plant Networks between Two Urban Areas. Neotropical Entomology 43: 399-408.

## Sheet: S. I. 3A - Pollination systems
Number of species:	567
% sample of the family	10.5981				Where two distinct groups of pollinators are involved this has been noted with "+".
					Where > two distinct groups are involved these species have been categorised as "Insect generalist"
Clade number	Subfamily	Tribe	Subtribe	Species	Pollination system	Country
1	Rauvolfioids	Alstonieae		Alstonia boonei	Insect generalist	Ivory Coast
1	Rauvolfioids	Alstonieae		Alstonia costata	Moth	New Caledonia
1	Rauvolfioids	Alstonieae		Alstonia scholaris	Butterfly	Laos/India
1	Rauvolfioids	Amsonieae		Amsonia elliptica	Bee + Butterfly	Japan
1	Rauvolfioids	Amsonieae		Amsonia tabernaemontana	Bee?	North America
1	Rauvolfioids	Aspidospermateae		Aspidosperma cuspa	Moth?	Brazil
1	Rauvolfioids	Aspidospermateae		Aspidosperma cylindrocarpon	Moth?	Brazil
1	Rauvolfioids	Aspidospermateae		Aspidosperma macrocarpon	Insect generalist	Brazil
1	Rauvolfioids	Aspidospermateae		Aspidosperma nobile	Moth	Brazil
1	Rauvolfioids	Aspidospermateae		Aspidosperma olivaceum	Hawkmoth	Brazil
1	Rauvolfioids	Aspidospermateae		Aspidosperma parvifolium	Bee?	Brazil
1	Rauvolfioids	Aspidospermateae		Aspidosperma polyneuron	Hawkmoth?	Brazil
1	Rauvolfioids	Aspidospermateae		Aspidosperma pyrifolium	Insect generalist	Brazil
1	Rauvolfioids	Aspidospermateae		Aspidosperma quebracho-blanco	Insect generalist	Argentina
1	Rauvolfioids	Aspidospermateae		Aspidosperma ramiflorum	Moth?	Brazil
1	Rauvolfioids	Aspidospermateae		Aspidosperma subincanum	Moth	Brazil
1	Rauvolfioids	Aspidospermateae		Aspidosperma tomentosum	Moth	Brazil
1	Rauvolfioids	Aspidospermateae		Geissospermum sp.	Bee?	Brazil
1	Rauvolfioids	Aspidospermateae		Vallesia glabra	Bee?	Galapagos
1	Rauvolfioids	Carisseae		Carissa bispinosa	Butterfly?	South Africa
1	Rauvolfioids	Carisseae		Carissa haematocarpa	Butterfly?	South Africa
1	Rauvolfioids	Carisseae		Carissa macrocarpa	Butterfly and moth?	South Africa
1	Rauvolfioids	Carisseae		Carissa spinarum	Hawkmoth (and bee?)	India
1	Rauvolfioids	Melodineae		Melodinus fusiformis	Butterfly	Laos
1	Rauvolfioids	Plumerieae	Allamandinae	Allamanda blanchetii	Insect generalist	Brazil
1	Rauvolfioids	Plumerieae	Allamandinae	Allamanda cathartica	Bee?	Brazil
1	Rauvolfioids	Plumerieae	Allamandinae	Allamanda puberula	Bee	Brazil
1	Rauvolfioids	Plumerieae	Allamandinae	Allamanda schottii	Bee	Brazil
1	Rauvolfioids	Plumerieae	Plumeriinae	Himatanthus obovatus	Hawkmoth	Brazil
1	Rauvolfioids	Plumerieae	Plumeriinae	Himatanthus phagedaenicus	Hawkmoth + butterfly	Brazil
1	Rauvolfioids	Plumerieae	Plumeriinae	Plumeria rubra	Hawkmoth	Costa Rica + Brazil
1	Rauvolfioids	Plumerieae	Thevetiinae	Cerbera manghas	Hawkmoth	New Caledonia
1	Rauvolfioids	Plumerieae	Thevetiinae	Cerbera odollam	Bee?	Indonesia
1	Rauvolfioids	Plumerieae	Thevetiinae	Thevetia ahouai	Bee	Mexico
1	Rauvolfioids	Plumerieae	Thevetiinae	Thevetia bicornuta	Bee + bird?	Brazil
1	Rauvolfioids	Plumerieae	Thevetiinae	Thevetia ovata	Bee?	Mexico
1	Rauvolfioids	Plumerieae	Thevetiinae	Thevetia peruviana	Bee	Brazil/Ecuador/Peru
1	Rauvolfioids	Tabernaemontaneae	Tabernaemontaninae	Tabernaemontana arborea	Moth	Costa Rica
1	Rauvolfioids	Tabernaemontaneae	Tabernaemontaninae	Tabernaemontana catharinensis	Bee?	Brazil
1	Rauvolfioids	Tabernaemontaneae	Tabernaemontaninae	Tabernaemontana cymosa	Bird?	Trinidad
1	Rauvolfioids	Tabernaemontaneae	Tabernaemontaninae	Tabernaemontana divaricata	Bee	Brazil
1	Rauvolfioids	Tabernaemontaneae	Tabernaemontaninae	Tabernaemontana donnell-smithii	Bee	Costa Rica
1	Rauvolfioids	Tabernaemontaneae	Tabernaemontaninae	Tabernaemontana glabra	Bee?	Costa Rica
1	Rauvolfioids	Tabernaemontaneae	Tabernaemontaninae	Tabernaemontana grandiflora	Insect generalist + bird	Colombia
1	Rauvolfioids	Tabernaemontaneae	Tabernaemontaninae	Tabernaemontana heterophylla	Bird?	Colombia
1	Rauvolfioids	Tabernaemontaneae	Tabernaemontaninae	Tabernaemontana macrocalyx	Bird?	Colombia
1	Rauvolfioids	Tabernaemontaneae	Tabernaemontaninae	Tabernaemontana persicariifolia	Butterfly and moth?	Mauritius
1	Rauvolfioids	Tabernaemontaneae	Tabernaemontaninae	Tabernaemontana siphilitica	Bird?	Colombia
1	Rauvolfioids	Tabernaemontaneae	Tabernaemontaninae	Tabernaemontana sp.	Hawkmoth	Brazil
1	Rauvolfioids	Tabernaemontaneae	Tabernaemontaninae	Tabernaemontana ventricosa	Butterfly?	South Africa
1	Rauvolfioids	Tabernaemontaneae	Tabernaemontaninae	Voacanga africana	Butterfly and moth?	Cameroon/Ivory Coast
1	Rauvolfioids	Vinceae	Rauvolfiinae	Rauvolfia grandiflora	Bee	Brazil
1	Rauvolfioids	Vinceae	Rauvolfiinae	Rauvolfia sellowii	Insect generalist	Brazil
1	Rauvolfioids	Vinceae	Rauvolfiinae	Rauvolfia semperflorens var. semperflorens	Bee	New Caledonia
1	Rauvolfioids	Vinceae	Rauvolfiinae	Rauvolfia serpentina	Bee + Butterfly	India
1	Rauvolfioids	Vinceae	Vincinae	Vinca major	Bee	Europe
1	Rauvolfioids	Vinceae	Vincinae	Vinca minor	Bee	Europe
1	Rauvolfioids	Willughbeieae	Lacmelleinae	Couma utilis	Bee (and butterfly?)	Brazil
1	Rauvolfioids	Willughbeieae	Lacmelleinae	Hancornia speciosa	Insect generalist	Brazil
1	Rauvolfioids	Willughbeieae	Lacmelleinae	Lacmellea panamensis	Bee?	Costa Rica
1	Rauvolfioids	Willughbeieae	Landolphiinae	Dictyophleba lucida	Moth	Tanzania
1	Rauvolfioids	Willughbeieae	Landolphiinae	Landolphia sp.	Butterfly?	??
2	Apocynoids	Apocyneae	Apocyinae	Apocynum androsaemifolium	Insect generalist	USA
2	Apocynoids	Apocyneae	Apocyinae	Apocynum cannabinum	Insect generalist	USA
2	Apocynoids	Apocyneae	Urceolinae	Urceola sp.	Insect generalist?	Sarawak, Malaysia
2	Apocynoids	Apocyneae	Beaumontiinae	Vallaris solanacea	Bee	India
2	Apocynoids	Apocyneae	Chonemorphinae	Chonemorpha fragrans	Hawkmoth	Laos
2	Apocynoids	Apocyneae	Urceolinae	Aganonerion polymorphum	Butterfly	Laos
2	Apocynoids	Echiteae	Peltastinae	Macropharynx peltata	Bee	Brazil
2	Apocynoids	Echiteae	Peltastinae	Temnadenia odorifera	Bee + Butterfly	Brazil
2	Apocynoids	Echiteae	Peltastinae	Temnadenia violacea	Bee?	Brazil
2	Apocynoids	Echiteae	Echitinae	Echites umbellatus	Hawkmoth	USA
2	Apocynoids	Echiteae	Parsonsiinae	Parsonsia alboflavescens	Wasp + fly	Taiwan
2	Apocynoids	Echiteae	Peltastinae	Rhodocalyx riedelii	Insect generalist	Brazil
2	Apocynoids	Echiteae	Peltastinae	Rhodocalyx rotundifolius	Butterfly	Brazil
2	Apocynoids	Echiteae	Prestoniinae	Prestonia coalita	Insect generalist (+ Bird?)	Brazil
2	Apocynoids	Echiteae	Prestoniinae	Prestonia exserta	Bee?	Panama
2	Apocynoids	Echiteae	Prestoniinae	Prestonia mollis	Bee	Ecuador/Peru
2	Apocynoids	Echiteae	Prestoniinae	Prestonia tomentosa	Bee	Guyana
2	Apocynoids	Malouetieae	Malouetiinae	Mascarenhasia arborescens	Moth?	Cameroon
2	Apocynoids	Mesechiteae		Forsteronia cordata	Insect generalist	Brazil
2	Apocynoids	Mesechiteae		Forsteronia glabrescens	Bee?	Brazil
2	Apocynoids	Mesechiteae		Forsteronia myriantha	Insect generalist	Panama
2	Apocynoids	Mesechiteae		Forsteronia sp.	Bee	Brazil
2	Apocynoids	Mesechiteae		Mandevilla (Macrosiphonia) petraea	Hawkmoth?	Argentina
2	Apocynoids	Mesechiteae		Mandevilla aff. mollissima	Bird?	Colombia
2	Apocynoids	Mesechiteae		Mandevilla catimbauensis	Butterfly?	Brazil
2	Apocynoids	Mesechiteae		Mandevilla emarginata	Bee	Brazil
2	Apocynoids	Mesechiteae		Mandevilla foliosa	Bee + Bird?	USA/Mexico
2	Apocynoids	Mesechiteae		Mandevilla funiformis	Bird + Insect generalist?	Brazil
2	Apocynoids	Mesechiteae		Mandevilla guanabarica	Insect generalist?	Brazil
2	Apocynoids	Mesechiteae		Mandevilla hirsuta	Insect generalist + bird	Guyana/Costa Rica/Trinidad & Tobago
2	Apocynoids	Mesechiteae		Mandevilla illustris	Bee + hawkmoth	Brazil
2	Apocynoids	Mesechiteae		Mandevilla laxa	Hawkmoth	Argentina
2	Apocynoids	Mesechiteae		Mandevilla longiflora	Beetle	Brazil
2	Apocynoids	Mesechiteae		Mandevilla martiana	Bee	Brazil
2	Apocynoids	Mesechiteae		Mandevilla moricandiana	Moth?	Brazil
2	Apocynoids	Mesechiteae		Mandevilla pentlandiana	Bee	Argentina
2	Apocynoids	Mesechiteae		Mandevilla pohilana	Bee	Brazil
2	Apocynoids	Mesechiteae		Mandevilla rugellosa	Bee + butterfly	Guyana
2	Apocynoids	Mesechiteae		Mandevilla scabra	Bee + bird?	Brazil
2	Apocynoids	Mesechiteae		Mandevilla sp. nov.	Bee	Brazil
2	Apocynoids	Mesechiteae		Mandevilla subcarnosa	Bee + butterfly	Brazil
2	Apocynoids	Mesechiteae		Mandevilla tenuifolia	Butterfly	Brazil
2	Apocynoids	Mesechiteae		Mandevilla urophylla	Bird	Brazil
2	Apocynoids	Mesechiteae		Mandevilla veraguasensis	Bird?	Costa Rica
2	Apocynoids	Mesechiteae		Mesechites trifidus	Bee?	Guyana
2	Apocynoids	Nerieae	Alafiinae	Strophanthus hispidus	Insect generalist	Ivory Coast
2	Apocynoids	Nerieae	Alafiinae	Strophanthus wallichiii	Moth	Laos
2	Apocynoids	Nerieae	Neriinae	Nerium oleander	Insect generalist	Europe
2	Apocynoids	Odontadenieae		Angadenia berteroi	Bee	USA
2	Apocynoids	Odontadenieae		Odontadenia geminata	Bee	Guyana
2	Apocynoids	Odontadenieae		Odontadenia lutea	Bee	Brazil
2	Apocynoids	Odontadenieae		Odontadenia macrantha	Bee + butterfly	Panama
2	Apocynoids	Odontadenieae		Pentalinon luteum	Insect generalist (+Bird?)	Brazil, Bahamas, Jamaica
2	Apocynoids	Odontadenieae		Pentalinon sp.	Bee?	Costa Rica
2	Apocynoids	Odontadenieae		Stipecoma peltigera	Insect generalist?	Brazil
2	Apocynoids	Odontadenieae		Thyrsanthella difformis	Bee?	USA
2	Apocynoids	Wrightieae		Wrightia tinctoria	Insect generalist	India
2	Apocynoids	Wrightieae		Wrightia tomentosa	Moth	India
3	Periplocoideae			Camptocarpus crassifolius	Insect generalist?	South Africa
3	Periplocoideae			Chlorocyathus (Kappia) lobulata	Fly	South Africa
3	Periplocoideae			Cryptolepis cryptolepioides	Bee?
3	Periplocoideae			Cryptostegia madagascariensis	Hawkmoth (and bee?)	Madagascar
3	Periplocoideae			Decalepis hamiltonii	Beetle	India
3	Periplocoideae			Gymnanthera nitida (probably)	Fly	Australia
3	Periplocoideae			Periploca aphylla	Fly + wasp?	Oman
3	Periplocoideae			Periploca laevigata	Fly	Canary Islands
3	Periplocoideae			Periploca laevigata ssp. angustifolia	Fly	Lampedusa
3	Periplocoideae			Periploca nigrescens	Wasp	Gabon
3	Periplocoideae			Raphionacme galpinii	Wasp?	South Africa
3	Periplocoideae			Raphionacme hirsuta	Wasp + fly?	South Africa
3	Periplocoideae			Raphionacme procumbens	Wasp?
3	Periplocoideae			Stomatostemma monteiroae	Insect generalist?
3	Periplocoideae			Tacazzea apiculata	Fly	South Africa
4	Secamonoideae			Secamone alpini	Insect generalist?	South Africa
4	Secamonoideae			Secamone buxifolia	Wasp?	Madagascar
4	Secamonoideae			Secamone elliptica	Fly?	Australia
4	Secamonoideae			Secamone fryeri	Beetle?	Aldabra
4	Secamonoideae			Secamone geayi	Insect generalist?	Madagascar
4	Secamonoideae			Secamone minutifolia	Hawkmoth?	Madagascar
4	Secamonoideae			Secamone sparsiflora	Hawkmoth (and butterfly?)	Madagascar
5	Asclepiadoideae	Asclepiadeae	Asclepiadinae	Asclepias albens	Butterfly?	South Africa
5	Asclepiadoideae	Asclepiadeae	Asclepiadinae	Asclepias amplexicaulis	Bee?	USA
5	Asclepiadoideae	Asclepiadeae	Asclepiadinae	Asclepias candida	Beetle?	Argentina
5	Asclepiadoideae	Asclepiadeae	Asclepiadinae	Asclepias cooperi	Beetle	South Africa
5	Asclepiadoideae	Asclepiadeae	Asclepiadinae	Asclepias crispa var. plana	Fly + beetle	South Africa
5	Asclepiadoideae	Asclepiadeae	Asclepiadinae	Asclepias cryptoceras	Bee?	USA
5	Asclepiadoideae	Asclepiadeae	Asclepiadinae	Asclepias cucullata	Bee	South Africa
5	Asclepiadoideae	Asclepiadeae	Asclepiadinae	Asclepias curassavica	Butterfly (+ wasp?)	Costa Rica & Brazil
5	Asclepiadoideae	Asclepiadeae	Asclepiadinae	Asclepias dregeana var. calceolus	Bee?	South Africa
5	Asclepiadoideae	Asclepiadeae	Asclepiadinae	Asclepias eriocarpa	Bee?	USA
5	Asclepiadoideae	Asclepiadeae	Asclepiadinae	Asclepias erosa	Bee?	USA
5	Asclepiadoideae	Asclepiadeae	Asclepiadinae	Asclepias exaltata	Insect generalist	U.S.A.
5	Asclepiadoideae	Asclepiadeae	Asclepiadinae	Asclepias fascicularis	Insect generalist?	USA
5	Asclepiadoideae	Asclepiadeae	Asclepiadinae	Asclepias gibba var. gibba	Insect generalist	South Africa
5	Asclepiadoideae	Asclepiadeae	Asclepiadinae	Asclepias halliI	Insect generalist	USA
5	Asclepiadoideae	Asclepiadeae	Asclepiadinae	Asclepias hirtella	Bee?	USA
5	Asclepiadoideae	Asclepiadeae	Asclepiadinae	Asclepias hypoleuca	Butterfly?	USA
5	Asclepiadoideae	Asclepiadeae	Asclepiadinae	Asclepias incarnata	Insect generalist	U.S.A.
5	Asclepiadoideae	Asclepiadeae	Asclepiadinae	Asclepias lanuginosa	Bee?	USA
5	Asclepiadoideae	Asclepiadeae	Asclepiadinae	Asclepias latifolia	Bee?	USA
5	Asclepiadoideae	Asclepiadeae	Asclepiadinae	Asclepias linaria	Bee + Wasp?	USA
5	Asclepiadoideae	Asclepiadeae	Asclepiadinae	Asclepias longifolia	Insect generalist	U.S.A.
5	Asclepiadoideae	Asclepiadeae	Asclepiadinae	Asclepias macropus	Insect generalist?	South Africa
5	Asclepiadoideae	Asclepiadeae	Asclepiadinae	Asclepias meadii	Bee	North America
5	Asclepiadoideae	Asclepiadeae	Asclepiadinae	Asclepias mellodora	Bee + Wasp	Argentina
5	Asclepiadoideae	Asclepiadeae	Asclepiadinae	Asclepias notha	Wasp?	Mexico
5	Asclepiadoideae	Asclepiadeae	Asclepiadinae	Asclepias praemorsa	Insect generalist?	South Africa
5	Asclepiadoideae	Asclepiadeae	Asclepiadinae	Asclepias pringlei	Pompilid wasp?	Mexico
5	Asclepiadoideae	Asclepiadeae	Asclepiadinae	Asclepias purpurascens	Insect generalist	U.S.A.
5	Asclepiadoideae	Asclepiadeae	Asclepiadinae	Asclepias quadrifolia	Insect generalist	U.S.A.
5	Asclepiadoideae	Asclepiadeae	Asclepiadinae	Asclepias schaffneri	Fly?	Mexico
5	Asclepiadoideae	Asclepiadeae	Asclepiadinae	Asclepias solanoana	Bee	U.S.A.
5	Asclepiadoideae	Asclepiadeae	Asclepiadinae	Asclepias speciosa	Insect generalist?	USA
5	Asclepiadoideae	Asclepiadeae	Asclepiadinae	Asclepias subulata	Bee + Wasp?	USA/Mexico
5	Asclepiadoideae	Asclepiadeae	Asclepiadinae	Asclepias subverticillata	Insect generalist?	USA
5	Asclepiadoideae	Asclepiadeae	Asclepiadinae	Asclepias sullivantii	Insect generalist	U.S.A.
5	Asclepiadoideae	Asclepiadeae	Asclepiadinae	Asclepias syriaca	Insect generalist	U.S.A.
5	Asclepiadoideae	Asclepiadeae	Asclepiadinae	Asclepias tomentosa	Bee?	USA
5	Asclepiadoideae	Asclepiadeae	Asclepiadinae	Asclepias tuberosa	Insect generalist	U.S.A.
5	Asclepiadoideae	Asclepiadeae	Asclepiadinae	Asclepias verticillata	Insect generalist	U.S.A.
5	Asclepiadoideae	Asclepiadeae	Asclepiadinae	Asclepias vestita	Bee?	USA
5	Asclepiadoideae	Asclepiadeae	Asclepiadinae	Asclepias vicaria	Beetle	South Africa
5	Asclepiadoideae	Asclepiadeae	Asclepiadinae	Asclepias viridiflora	Insect generalist	U.S.A.
5	Asclepiadoideae	Asclepiadeae	Asclepiadinae	Asclepias viridis	Bee	USA
5	Asclepiadoideae	Asclepiadeae	Asclepiadinae	Asclepias woodii	Beetle	South Africa
5	Asclepiadoideae	Asclepiadeae	Asclepiadinae	Aspidonepsis diploglossa	Bee (or Insect generalist)?	South Africa
5	Asclepiadoideae	Asclepiadeae	Asclepiadinae	Calotropis gigantea	Bee	India
5	Asclepiadoideae	Asclepiadeae	Asclepiadinae	Calotropis procera	Bee (+ bird?)	India
5	Asclepiadoideae	Asclepiadeae	Asclepiadinae	Cordylogyne sp. (Periglossum sp.)	Wasp?	South Africa
5	Asclepiadoideae	Asclepiadeae	Asclepiadinae	Gomphocarpus cancellatus	Insect generalist	South Africa
5	Asclepiadoideae	Asclepiadeae	Asclepiadinae	Gomphocarpus filiformis	Bee	South Africa
5	Asclepiadoideae	Asclepiadeae	Asclepiadinae	Gomphocarpus fruticosus	Insect generalist?	South Africa
5	Asclepiadoideae	Asclepiadeae	Asclepiadinae	Gomphocarpus physocarpus	Insect generalist	Australia
5	Asclepiadoideae	Asclepiadeae	Asclepiadinae	Kanahia laniflora	Hemiptera (or Insect generalist)?	Sudan
5	Asclepiadoideae	Asclepiadeae	Asclepiadinae	Miraglossum pilosum	Pompilid wasp	South Africa
5	Asclepiadoideae	Asclepiadeae	Asclepiadinae	Miraglossum pulchellum	Beetle + Pompilid wasp	South Africa
5	Asclepiadoideae	Asclepiadeae	Asclepiadinae	Miraglossum verticillare	Pompilid wasp	South Africa
5	Asclepiadoideae	Asclepiadeae	Asclepiadinae	Oxystelma bornouense	Butterfly?	Kenya
5	Asclepiadoideae	Asclepiadeae	Asclepiadinae	Oxystelma esculentum	Bee + Wasp	India & Pakistan
5	Asclepiadoideae	Asclepiadeae	Asclepiadinae	Pachycarpus acidostelma	Pompilid wasp+beetle	South Africa
5	Asclepiadoideae	Asclepiadeae	Asclepiadinae	Pachycarpus asperifolius	Pompilid wasp?	South Africa
5	Asclepiadoideae	Asclepiadeae	Asclepiadinae	Pachycarpus campanulatus	Pompilid wasp	South Africa
5	Asclepiadoideae	Asclepiadeae	Asclepiadinae	Pachycarpus concolor	Beetle	South Africa
5	Asclepiadoideae	Asclepiadeae	Asclepiadinae	Pachycarpus dealbatus	Pompilid wasp (+ other wasps)	South Africa
5	Asclepiadoideae	Asclepiadeae	Asclepiadinae	Pachycarpus grandiflorus	Pompilid wasp (+ occasional centoniid beetles)	South Africa
5	Asclepiadoideae	Asclepiadeae	Asclepiadinae	Pachycarpus natalensis	Pompilid wasp	South Africa
5	Asclepiadoideae	Asclepiadeae	Asclepiadinae	Pachycarpus scaber	Insect generalist	South Africa
5	Asclepiadoideae	Asclepiadeae	Asclepiadinae	Pergularia daemia	Insect generalist	India & Pakistan
5	Asclepiadoideae	Asclepiadeae	Asclepiadinae	Periglossum angustifolium	Pompilid wasp	South Africa
5	Asclepiadoideae	Asclepiadeae	Asclepiadinae	Stathmostelma spectabile	Bee + butterfly?	Zimbabwe
5	Asclepiadoideae	Asclepiadeae	Asclepiadinae	Woodia verruculosa	Pompilid wasp (or Insect generalist?)	South Africa
5	Asclepiadoideae	Asclepiadeae	Asclepiadinae	Xysmalobium gerrardii	Insect generalist	South Africa
5	Asclepiadoideae	Asclepiadeae	Asclepiadinae	Xysmalobium holubii	Butterfly?	Angola
5	Asclepiadoideae	Asclepiadeae	Asclepiadinae	Xysmalobium involucratum	Pompilid wasp+beetle	South Africa
5	Asclepiadoideae	Asclepiadeae	Asclepiadinae	Xysmalobium orbiculare	Pompilid wasp	South Africa
5	Asclepiadoideae	Asclepiadeae	Asclepiadinae	Xysmalobium parviflorum	Fly	South Africa
5	Asclepiadoideae	Asclepiadeae	Asclepiadinae	Xysmalobium stockenstromense	Pompilid wasp	South Africa
5	Asclepiadoideae	Asclepiadeae	Asclepiadinae	Xysmalobium tysonianum	Insect generalist?	South Africa
5	Asclepiadoideae	Asclepiadeae	Asclepiadinae	Xysmalobium undulatum	Pompilid wasp+beetle	South Africa
5	Asclepiadoideae	Asclepiadeae	Astephaninae	Microloma sagittatum	Bird	South Africa
5	Asclepiadoideae	Asclepiadeae	Cynanchinae	Cynanchum acutum	Wasp	Greece
5	Asclepiadoideae	Asclepiadeae	Cynanchinae	Cynanchum adalinae	Bee	Gabon
5	Asclepiadoideae	Asclepiadeae	Cynanchinae	Cynanchum africanum	Butterfly?	South Africa
5	Asclepiadoideae	Asclepiadeae	Cynanchinae	Cynanchum annularium	Bee	India
5	Asclepiadoideae	Asclepiadeae	Cynanchinae	Cynanchum caudiculatum	Butterfly?	Argentina
5	Asclepiadoideae	Asclepiadeae	Cynanchinae	Cynanchum cf. itremense	Wasp?	Madagascar
5	Asclepiadoideae	Asclepiadeae	Cynanchinae	Cynanchum ellipticum	Insect generalist	South Africa
5	Asclepiadoideae	Asclepiadeae	Cynanchinae	Cynanchum floriferum	Butterfly?	Madagascar
5	Asclepiadoideae	Asclepiadeae	Cynanchinae	Cynanchum graphistemmatoides	Butterfly?	China
5	Asclepiadoideae	Asclepiadeae	Cynanchinae	Cynanchum hastifolium	Butterfly?	Kenya
5	Asclepiadoideae	Asclepiadeae	Cynanchinae	Cynanchum insipidum	Wasp + fly	Kenya
5	Asclepiadoideae	Asclepiadeae	Cynanchinae	Cynanchum laeve	Insect generalist	U.S.A.
5	Asclepiadoideae	Asclepiadeae	Cynanchinae	Cynanchum ligulatum	Wasp?	Mexico
5	Asclepiadoideae	Asclepiadeae	Cynanchinae	Cynanchum maximoviczii	Insect generalist	Japan
5	Asclepiadoideae	Asclepiadeae	Cynanchinae	Cynanchum montevidense	Insect generalist?	Argentina
5	Asclepiadoideae	Asclepiadeae	Cynanchinae	Cynanchum obtusifolium	Insect generalist	South Africa
5	Asclepiadoideae	Asclepiadeae	Cynanchinae	Cynanchum otophyllum	Bee	China
5	Asclepiadoideae	Asclepiadeae	Cynanchinae	Cynanchum phillipsonianum	Fly?	Madagascar
5	Asclepiadoideae	Asclepiadeae	Cynanchinae	Cynanchum rostellatum	Insect generalist	Japan
5	Asclepiadoideae	Asclepiadeae	Cynanchinae	Cynanchum varians	Insect generalist	Pakistan
5	Asclepiadoideae	Asclepiadeae	Cynanchinae	Cynanchum viminale complex	Insect generalist	South Africa, Aldabra, Saudi Arabia
5	Asclepiadoideae	Asclepiadeae	Cynanchinae	Cynanchum wilfordii	Wasp	Japan
5	Asclepiadoideae	Asclepiadeae	Diplolepinae	Diplolepis boerhaviifolia	Fly?	Chile
5	Asclepiadoideae	Asclepiadeae	Diplolepinae	Diplolepis diemii	Insect generalist?	Argentina
5	Asclepiadoideae	Asclepiadeae	Gonolobinae	Austrochthamalia teyucuarensis	Fly?	Argentina
5	Asclepiadoideae	Asclepiadeae	Gonolobinae	Fischeria blepharopetala	Bee + butterfly	Panama
5	Asclepiadoideae	Asclepiadeae	Gonolobinae	Fischeria martiana	Insect generalist	Costa Rica
5	Asclepiadoideae	Asclepiadeae	Gonolobinae	Fischeria stellata	Butterfly	Argentina
5	Asclepiadoideae	Asclepiadeae	Gonolobinae	Gonolobus edulis	Fly?	Costa Rica
5	Asclepiadoideae	Asclepiadeae	Gonolobinae	Gonolobus fraternus	Wasp + fly?	Mexico
5	Asclepiadoideae	Asclepiadeae	Gonolobinae	Gonolobus grandiflorus	Fly	Mexico
5	Asclepiadoideae	Asclepiadeae	Gonolobinae	Gonolobus jaliscensis	Bee?	Mexico
5	Asclepiadoideae	Asclepiadeae	Gonolobinae	Gonolobus parviflorus	Fly + Wasp	Paraguay/Argentina
5	Asclepiadoideae	Asclepiadeae	Gonolobinae	Gonolobus rostratus	Insect generalist?	Argentina
5	Asclepiadoideae	Asclepiadeae	Gonolobinae	Ibatia demuneri	Fly?	Brazil
5	Asclepiadoideae	Asclepiadeae	Gonolobinae	Ibatia fiebrigii	Fly?	Argentina
5	Asclepiadoideae	Asclepiadeae	Gonolobinae	Ibatia ganglinosa	Fly?	Brazil
5	Asclepiadoideae	Asclepiadeae	Gonolobinae	Macroscepis elliptica	Butterfly?	Argentina
5	Asclepiadoideae	Asclepiadeae	Gonolobinae	Matelea alabamensis	Fly	USA
5	Asclepiadoideae	Asclepiadeae	Gonolobinae	Matelea balansae	Fly?	Argentina
5	Asclepiadoideae	Asclepiadeae	Gonolobinae	Matelea baldwyniana	Fly	USA
5	Asclepiadoideae	Asclepiadeae	Gonolobinae	Matelea carolinensis	Fly	U.S.A.
5	Asclepiadoideae	Asclepiadeae	Gonolobinae	Matelea carolinensis-decipiens	Fly	U.S.A.
5	Asclepiadoideae	Asclepiadeae	Gonolobinae	Matelea denticulata	Fly	Guyana
5	Asclepiadoideae	Asclepiadeae	Gonolobinae	Matelea endressiae	Fly?	Brazil
5	Asclepiadoideae	Asclepiadeae	Gonolobinae	Matelea reticulata	Fly	Mexico
5	Asclepiadoideae	Asclepiadeae	Gonolobinae	Matelea schaffneri	Fly?	Mexico
5	Asclepiadoideae	Asclepiadeae	Gonolobinae	Schubertia grandiflora	Hawkmoth	Brazil/Argentina
5	Asclepiadoideae	Asclepiadeae	Gonolobinae	Schubertia multiflora	Moth?	Brazil
5	Asclepiadoideae	Asclepiadeae	Gonolobinae	Trichosacme lanata	Fly?	Mexico
5	Asclepiadoideae	Asclepiadeae	Metastelmatinae	Blepharodon ampliflorum	Insect generalist?	Brazil
5	Asclepiadoideae	Asclepiadeae	Metastelmatinae	Blepharodon lineare	Beetle + Fly	Argentina
5	Asclepiadoideae	Asclepiadeae	Metastelmatinae	Blepharodon pictum	Fly + Wasp	Brazil & Guyana
5	Asclepiadoideae	Asclepiadeae	Metastelmatinae	Ditassa banksii	Fly (+ beetle?)	Brazil
5	Asclepiadoideae	Asclepiadeae	Metastelmatinae	Ditassa bicolor	Wasp + fly?	Brazil
5	Asclepiadoideae	Asclepiadeae	Metastelmatinae	Ditassa burchellii	Fly + Wasp	Brazil/Argentina
5	Asclepiadoideae	Asclepiadeae	Metastelmatinae	Ditassa capillaris	Insect generalist	Brazil
5	Asclepiadoideae	Asclepiadeae	Metastelmatinae	Ditassa franciscoi	Wasp?	Colombia
5	Asclepiadoideae	Asclepiadeae	Metastelmatinae	Ditassa hastata	Insect generalist	Brazil
5	Asclepiadoideae	Asclepiadeae	Metastelmatinae	Ditassa laevis	Wasp?	Brazil
5	Asclepiadoideae	Asclepiadeae	Metastelmatinae	Ditassa linearis	Insect generalist?	Brazil
5	Asclepiadoideae	Asclepiadeae	Metastelmatinae	Ditassa mucronata	Insect generalist?	Brazil
5	Asclepiadoideae	Asclepiadeae	Metastelmatinae	Ditassa oxyphylla	Wasp + fly?	Brazil
5	Asclepiadoideae	Asclepiadeae	Metastelmatinae	Ditassa rotundifolia	Wasp?	Brazil
5	Asclepiadoideae	Asclepiadeae	Metastelmatinae	Macroditassa laxa	Insect generalist	Ecuador
5	Asclepiadoideae	Asclepiadeae	Metastelmatinae	Metastelma anegadense	Butterfly?	Anegada
5	Asclepiadoideae	Asclepiadeae	Metastelmatinae	Metastelma californicum	Insect generalist?	Mexico
5	Asclepiadoideae	Asclepiadeae	Metastelmatinae	Minaria acerosa	Fly	Argentina
5	Asclepiadoideae	Asclepiadeae	Metastelmatinae	Minaria decussata	Bee?	Brazil
5	Asclepiadoideae	Asclepiadeae	Metastelmatinae	Minaria ditassoides	Bee?	Brazil
5	Asclepiadoideae	Asclepiadeae	Metastelmatinae	Nephradenia asparagoides	Bird?	Brazil
5	Asclepiadoideae	Asclepiadeae	Metastelmatinae	Peplonia asteria	Insect generalist?	Brazil
5	Asclepiadoideae	Asclepiadeae	Metastelmatinae	Peplonia organensis	Wasp	Brazil
5	Asclepiadoideae	Asclepiadeae	Orthosiinae	Jobinia formosa	Insect generalist	Peru
5	Asclepiadoideae	Asclepiadeae	Orthosiinae	Jobinia grandis (cf.)	Insect generalist	Brazil
5	Asclepiadoideae	Asclepiadeae	Orthosiinae	Jobinia latipes	Butterfly?	Argentina
5	Asclepiadoideae	Asclepiadeae	Orthosiinae	Orthosia congesta	Insect generalist?	Argentina
5	Asclepiadoideae	Asclepiadeae	Orthosiinae	Orthosia ellemannii	Fly	Ecuador
5	Asclepiadoideae	Asclepiadeae	Orthosiinae	Orthosia scoparia s.l.	Hoverfly?	Brazil
5	Asclepiadoideae	Asclepiadeae	Orthosiinae	Orthosia virgata	Insect generalist?	Argentina
5	Asclepiadoideae	Asclepiadeae	Orthosiinae	Scyphostelma harlingii	Fly?	Ecuador
5	Asclepiadoideae	Asclepiadeae	Orthosiinae	Scyphostelma sp.	Fly?	Ecuador
5	Asclepiadoideae	Asclepiadeae	Orthosiinae	Scyphostelma sp. 1	Insect generalist?	Peru
5	Asclepiadoideae	Asclepiadeae	Orthosiinae	Scyphostelma sp. 2	Insect generalist?	Peru
5	Asclepiadoideae	Asclepiadeae	Oxypetalinae	Araujia angustifolia	Insect generalist?	Argentina
5	Asclepiadoideae	Asclepiadeae	Oxypetalinae	Araujia brachystephana	Insect generalist	Argentina
5	Asclepiadoideae	Asclepiadeae	Oxypetalinae	Araujia odorata	Wasp	Argentina
5	Asclepiadoideae	Asclepiadeae	Oxypetalinae	Araujia sericifera	Insect generalist?	Argentina
5	Asclepiadoideae	Asclepiadeae	Oxypetalinae	Araujia variegata	Wasp?	Argentina
5	Asclepiadoideae	Asclepiadeae	Oxypetalinae	Funastrum arenarium	Moth?	Mexico
5	Asclepiadoideae	Asclepiadeae	Oxypetalinae	Funastrum bilobum	Butterfly?	Panama
5	Asclepiadoideae	Asclepiadeae	Oxypetalinae	Funastrum clausum	Insect generalist	Jamaica & Mexico
5	Asclepiadoideae	Asclepiadeae	Oxypetalinae	Funastrum cynanchoides	Bee?	USA
5	Asclepiadoideae	Asclepiadeae	Oxypetalinae	Funastrum elegans	Fly?	Mexico
5	Asclepiadoideae	Asclepiadeae	Oxypetalinae	Funastrum flavum	Insect generalist?	Argentina
5	Asclepiadoideae	Asclepiadeae	Oxypetalinae	Funastrum gracile	Fly?	Argentina
5	Asclepiadoideae	Asclepiadeae	Oxypetalinae	Funastrum hirtellum	Bee?	USA
5	Asclepiadoideae	Asclepiadeae	Oxypetalinae	Funastrum pannosum	Insect generalist	Mexico
5	Asclepiadoideae	Asclepiadeae	Oxypetalinae	Oxypetalum alpinum var. alpinum	Wasp	Brazil
5	Asclepiadoideae	Asclepiadeae	Oxypetalinae	Oxypetalum appendiculatum	Insect generalist	Brazil?Argentina
5	Asclepiadoideae	Asclepiadeae	Oxypetalinae	Oxypetalum arnottianum	Wasp + beetle	Argentina
5	Asclepiadoideae	Asclepiadeae	Oxypetalinae	Oxypetalum balansae	Insect generalist	Argentina
5	Asclepiadoideae	Asclepiadeae	Oxypetalinae	Oxypetalum banksii ssp. banksii	Insect generalist	Brazil
5	Asclepiadoideae	Asclepiadeae	Oxypetalinae	Oxypetalum banksii ssp. corymbiferum	Insect generalist	Brazil
5	Asclepiadoideae	Asclepiadeae	Oxypetalinae	Oxypetalum brachystemma	Wasp?	Argentina
5	Asclepiadoideae	Asclepiadeae	Oxypetalinae	Oxypetalum capitatum	Beetle + Wasp?	Guyana/Argentina
5	Asclepiadoideae	Asclepiadeae	Oxypetalinae	Oxypetalum coccineum	Butterfly	Argentina
5	Asclepiadoideae	Asclepiadeae	Oxypetalinae	Oxypetalum cordifolium ssp. mexiae	Bee	Brazil
5	Asclepiadoideae	Asclepiadeae	Oxypetalinae	Oxypetalum crispum	Insect generalist?	Argentina
5	Asclepiadoideae	Asclepiadeae	Oxypetalinae	Oxypetalum dombeyanum	Wasp	Ecuador
5	Asclepiadoideae	Asclepiadeae	Oxypetalinae	Oxypetalum erectum	Wasp	Brazil
5	Asclepiadoideae	Asclepiadeae	Oxypetalinae	Oxypetalum erianthum	Butterfly	Venezuela/Argentina
5	Asclepiadoideae	Asclepiadeae	Oxypetalinae	Oxypetalum gracile	Fly?	Argentina
5	Asclepiadoideae	Asclepiadeae	Oxypetalinae	Oxypetalum jacobinae	Bee	Brazil
5	Asclepiadoideae	Asclepiadeae	Oxypetalinae	Oxypetalum karstenianum	Insect generalist	Argentina
5	Asclepiadoideae	Asclepiadeae	Oxypetalinae	Oxypetalum macrolepis	Fly?	Argentina
5	Asclepiadoideae	Asclepiadeae	Oxypetalinae	Oxypetalum molle	Insect generalist?	Argentina
5	Asclepiadoideae	Asclepiadeae	Oxypetalinae	Oxypetalum pachyglossum	Wasp	Brazil
5	Asclepiadoideae	Asclepiadeae	Oxypetalinae	Oxypetalum pannosum	Insect generalist?	Argentina
5	Asclepiadoideae	Asclepiadeae	Oxypetalinae	Oxypetalum pedicellatum	Bee	Brazil
5	Asclepiadoideae	Asclepiadeae	Oxypetalinae	Oxypetalum radinsii	Butterfly?	Argentina
5	Asclepiadoideae	Asclepiadeae	Oxypetalinae	Oxypetalum solanoides	Insect generalist	Argentina
5	Asclepiadoideae	Asclepiadeae	Oxypetalinae	Oxypetalum sp.	Hawkmoth?	Argentina
5	Asclepiadoideae	Asclepiadeae	Oxypetalinae	Oxypetalum stipatum	Wasp?	Argentina
5	Asclepiadoideae	Asclepiadeae	Oxypetalinae	Oxypetalum sublanatum	Bee	Brazil
5	Asclepiadoideae	Asclepiadeae	Oxypetalinae	Oxypetalum tomentosum	Bee?	Brazil
5	Asclepiadoideae	Asclepiadeae	Oxypetalinae	Oxypetalum wightianum	Wasp?	Argentina
5	Asclepiadoideae	Asclepiadeae	Oxypetalinae	Philibertia cionophora	Insect generalist	Argentina
5	Asclepiadoideae	Asclepiadeae	Oxypetalinae	Philibertia gilliesii	Insect generalist	Argentina
5	Asclepiadoideae	Asclepiadeae	Oxypetalinae	Philibertia lysimachioides	Fly	Argentina
5	Asclepiadoideae	Asclepiadeae	Oxypetalinae	Philibertia speciosa	Moth	Argentina
5	Asclepiadoideae	Asclepiadeae	Oxypetalinae	Philibertia tomentosa	Insect generalist	Argentina
5	Asclepiadoideae	Asclepiadeae	Oxypetalinae	Tweedia brunonis	Bee	Argentina
5	Asclepiadoideae	Asclepiadeae	Oxypetalinae	Tweedia stipitata	Fly	Chile
5	Asclepiadoideae	Asclepiadeae	Tassadiinae	Tassadia cf obovata	Fly	Brazil
5	Asclepiadoideae	Asclepiadeae	Tassadiinae	Tassadia propinqua	Bee?	Brazil
5	Asclepiadoideae	Asclepiadeae	Topeinae	Topea micrantha	Fly	Argentina
5	Asclepiadoideae	Asclepiadeae	Topeinae	Topea patens	Fly	Argentina
5	Asclepiadoideae	Asclepiadeae	Tylophorinae	Pentatropis nivalis	Insect generalist	Pakistan
5	Asclepiadoideae	Asclepiadeae	Tylophorinae	Pleurostelma cernuum	Bird + insect?	Aldabra
5	Asclepiadoideae	Asclepiadeae	Tylophorinae	Vincetoxicum acuminatum	Insect generalist	Japan
5	Asclepiadoideae	Asclepiadeae	Tylophorinae	Vincetoxicum ambiguum	Moth	Japan
5	Asclepiadoideae	Asclepiadeae	Tylophorinae	Vincetoxicum amplexicaule	Moth?	Japan
5	Asclepiadoideae	Asclepiadeae	Tylophorinae	Vincetoxicum aristolochioides	Fly	Japan
5	Asclepiadoideae	Asclepiadeae	Tylophorinae	Vincetoxicum ascyrifolium	Insect generalist?	Japan
5	Asclepiadoideae	Asclepiadeae	Tylophorinae	Vincetoxicum atratum	Fly	Japan
5	Asclepiadoideae	Asclepiadeae	Tylophorinae	Vincetoxicum austrokiusianum	Moth	Japan
5	Asclepiadoideae	Asclepiadeae	Tylophorinae	Vincetoxicum biglandulosum	Butterfly	New Caledonia
5	Asclepiadoideae	Asclepiadeae	Tylophorinae	Vincetoxicum calcareum	Fly?	Japan
5	Asclepiadoideae	Asclepiadeae	Tylophorinae	Vincetoxicum canescens	Wasp	India
5	Asclepiadoideae	Asclepiadeae	Tylophorinae	Vincetoxicum floribunda	Fly?	Japan
5	Asclepiadoideae	Asclepiadeae	Tylophorinae	Vincetoxicum hirundinaria	Wasp + fly?	Europe
5	Asclepiadoideae	Asclepiadeae	Tylophorinae	Vincetoxicum inamoenum	Fly	Japan
5	Asclepiadoideae	Asclepiadeae	Tylophorinae	Vincetoxicum japonicum	Fly?	Japan
5	Asclepiadoideae	Asclepiadeae	Tylophorinae	Vincetoxicum katoi	Fly	Japan
5	Asclepiadoideae	Asclepiadeae	Tylophorinae	Vincetoxicum magnificum	Fly?	Japan
5	Asclepiadoideae	Asclepiadeae	Tylophorinae	Vincetoxicum matsumurae	Obligate autogamy	Japan
5	Asclepiadoideae	Asclepiadeae	Tylophorinae	Vincetoxicum nipponicum	Fly	Japan
5	Asclepiadoideae	Asclepiadeae	Tylophorinae	Vincetoxicum pycnostelma	Fly + moth	Japan
5	Asclepiadoideae	Asclepiadeae	Tylophorinae	Vincetoxicum sieboldii	Fly	Japan
5	Asclepiadoideae	Asclepiadeae	Tylophorinae	Vincetoxicum speciosum	Beetle?	Turkey
5	Asclepiadoideae	Asclepiadeae	Tylophorinae	Vincetoxicum sublanceolatum var. macranthum	Fly (+ moth?)	Japan
5	Asclepiadoideae	Asclepiadeae	Tylophorinae	Vincetoxicum sublanceolatum var. sublanceolatum	Fly	Japan
5	Asclepiadoideae	Asclepiadeae	Tylophorinae	Vincetoxicum tanakae	Fly	Japan
5	Asclepiadoideae	Asclepiadeae	Tylophorinae	Vincetoxicum yonakuniense	Fly + moth?	Japan
5	Asclepiadoideae	Ceropegieae	Anisotominae	Riocreuxia torulosa	Fly	South Africa	Convergent with Ceropegia & almost certianly fly pollinated
5	Asclepiadoideae	Ceropegieae	Anisotominae	Sisyranthus cf. virgatus	Wasp?	South Africa
5	Asclepiadoideae	Ceropegieae	Anisotominae	Sisyranthus imberbis	Wasp?	South Africa
5	Asclepiadoideae	Ceropegieae	Anisotominae	Sisyranthus trichostomus	Beetle	South Africa
5	Asclepiadoideae	Ceropegieae	Leptadeniinae	Leptadenia hastata	Bee + bird?	Kenya
5	Asclepiadoideae	Ceropegieae	Leptadeniinae	Leptadenia madagascariensis	Fly?	Juan de Nova
5	Asclepiadoideae	Ceropegieae	Leptadeniinae	Leptadenia pyrotechnica	Fly + beetle	Pakistan
5	Asclepiadoideae	Ceropegieae	Leptadeniinae	Leptadenia reticulata	Bee	India
5	Asclepiadoideae	Ceropegieae	Leptadeniinae	Orthanthera albida	Moth	Namibia
5	Asclepiadoideae	Ceropegieae	Stapeliinae	Apteranthes europaea	Fly	Lampedusa
5	Asclepiadoideae	Ceropegieae	Stapeliinae	Brachystelma caffrum	Fly?	South Africa
5	Asclepiadoideae	Ceropegieae	Stapeliinae	Brachystelma franksiae	Fly?	South Africa
5	Asclepiadoideae	Ceropegieae	Stapeliinae	Brachystelma malwanense	Fly	India
5	Asclepiadoideae	Ceropegieae	Stapeliinae	Brachystelma meyerianum	Fly?	South Africa
5	Asclepiadoideae	Ceropegieae	Stapeliinae	Brachystelma naorojii	Fly	India
5	Asclepiadoideae	Ceropegieae	Stapeliinae	Brachystelma remotum	Fly?	South Africa
5	Asclepiadoideae	Ceropegieae	Stapeliinae	Brachystelma sp. nov.	Fly	India
5	Asclepiadoideae	Ceropegieae	Stapeliinae	Brachystelma sp. nov.	Fly	India
5	Asclepiadoideae	Ceropegieae	Stapeliinae	Caralluma dicapuae	Fly?	Ethiopia
5	Asclepiadoideae	Ceropegieae	Stapeliinae	Caralluma stalagmifera	Fly	India
5	Asclepiadoideae	Ceropegieae	Stapeliinae	Ceropegia achtenii complex	Fly	Tanzania & Angola & Zambia (N. Rhodesia)
5	Asclepiadoideae	Ceropegieae	Stapeliinae	Ceropegia aff. vignaldiana	Fly?	Ghana
5	Asclepiadoideae	Ceropegieae	Stapeliinae	Ceropegia albisepta	Fly	Madagascar
5	Asclepiadoideae	Ceropegieae	Stapeliinae	Ceropegia ambovombensis	Fly	Madagascar
5	Asclepiadoideae	Ceropegieae	Stapeliinae	Ceropegia ampliata	Fly	South Africa
5	Asclepiadoideae	Ceropegieae	Stapeliinae	Ceropegia anantii	Fly	India
5	Asclepiadoideae	Ceropegieae	Stapeliinae	Ceropegia anantii	Fly	India
5	Asclepiadoideae	Ceropegieae	Stapeliinae	Ceropegia anjanerica	Fly	India
5	Asclepiadoideae	Ceropegieae	Stapeliinae	Ceropegia arabica complex	Fly	Yemen & Saudi Arabia & Kenya
5	Asclepiadoideae	Ceropegieae	Stapeliinae	Ceropegia aristolochiodes complex	Fly	Yemen & Saudi Arabia & Kenya & Tanzania
5	Asclepiadoideae	Ceropegieae	Stapeliinae	Ceropegia attenuata	Fly?	India
5	Asclepiadoideae	Ceropegieae	Stapeliinae	Ceropegia ballyana	Fly?	Kenya & Tanzania & Uganda
5	Asclepiadoideae	Ceropegieae	Stapeliinae	Ceropegia barklyi	Fly	South Africa
5	Asclepiadoideae	Ceropegieae	Stapeliinae	Ceropegia bulbosa complex	Fly	India & Pakistan & Saudi Arabia
5	Asclepiadoideae	Ceropegieae	Stapeliinae	Ceropegia campanulata complex	Fly	Ghana
5	Asclepiadoideae	Ceropegieae	Stapeliinae	Ceropegia candelabrum complex	Fly?	India
5	Asclepiadoideae	Ceropegieae	Stapeliinae	Ceropegia carnosa	Fly	Kenya & South Africa
5	Asclepiadoideae	Ceropegieae	Stapeliinae	Ceropegia claviloba	Fly?	Malawi & Zambia
5	Asclepiadoideae	Ceropegieae	Stapeliinae	Ceropegia concanensis	Fly	India
5	Asclepiadoideae	Ceropegieae	Stapeliinae	Ceropegia crassifiolia	Fly	South Africa
5	Asclepiadoideae	Ceropegieae	Stapeliinae	Ceropegia cufodontis	Fly?	Kenya
5	Asclepiadoideae	Ceropegieae	Stapeliinae	Ceropegia cumingiana	Fly?	Australia
5	Asclepiadoideae	Ceropegieae	Stapeliinae	Ceropegia cycniflora	Fly	South Africa
5	Asclepiadoideae	Ceropegieae	Stapeliinae	Ceropegia decaisneana	Fly?	India
5	Asclepiadoideae	Ceropegieae	Stapeliinae	Ceropegia deightonii	Fly	Ivory Coast
5	Asclepiadoideae	Ceropegieae	Stapeliinae	Ceropegia denticulata	Fly	Kenya & Tanzania
5	Asclepiadoideae	Ceropegieae	Stapeliinae	Ceropegia dichotoma ssp. krainzii	Fly?	Gomera [Canary Isles]
5	Asclepiadoideae	Ceropegieae	Stapeliinae	Ceropegia distincta	Fly	Tanzania
5	Asclepiadoideae	Ceropegieae	Stapeliinae	Ceropegia dolichophylla	Fly	China
5	Asclepiadoideae	Ceropegieae	Stapeliinae	Ceropegia elegans	Fly?	India
5	Asclepiadoideae	Ceropegieae	Stapeliinae	Ceropegia evansii	Fly	India
5	Asclepiadoideae	Ceropegieae	Stapeliinae	Ceropegia fantastica	Fly	India
5	Asclepiadoideae	Ceropegieae	Stapeliinae	Ceropegia filipendula	Fly	Tanzania
5	Asclepiadoideae	Ceropegieae	Stapeliinae	Ceropegia fimbriata ssp. geniculata	Fly	South Africa
5	Asclepiadoideae	Ceropegieae	Stapeliinae	Ceropegia fusca	Fly	Tenerife
5	Asclepiadoideae	Ceropegieae	Stapeliinae	Ceropegia fusiformis	Fly?	Nigeria
5	Asclepiadoideae	Ceropegieae	Stapeliinae	Ceropegia gardneri	Fly?	India
5	Asclepiadoideae	Ceropegieae	Stapeliinae	Ceropegia gilgiana	Fly?	Tanzania
5	Asclepiadoideae	Ceropegieae	Stapeliinae	Ceropegia gypsophila	Fly	Ethiopia
5	Asclepiadoideae	Ceropegieae	Stapeliinae	Ceropegia haygarthii	Fly	South Africa
5	Asclepiadoideae	Ceropegieae	Stapeliinae	Ceropegia hirsuta	Fly	India
5	Asclepiadoideae	Ceropegieae	Stapeliinae	Ceropegia hookeri	Fly?	India
5	Asclepiadoideae	Ceropegieae	Stapeliinae	Ceropegia huberi	Fly	India
5	Asclepiadoideae	Ceropegieae	Stapeliinae	Ceropegia imbricata	Fly	Kenya
5	Asclepiadoideae	Ceropegieae	Stapeliinae	Ceropegia inornata	Fly?	Kenya
5	Asclepiadoideae	Ceropegieae	Stapeliinae	Ceropegia juncea	Fly	India
5	Asclepiadoideae	Ceropegieae	Stapeliinae	Ceropegia karulensis	Fly	India
5	Asclepiadoideae	Ceropegieae	Stapeliinae	Ceropegia lawii	Fly?	India
5	Asclepiadoideae	Ceropegieae	Stapeliinae	Ceropegia ledermannii	Fly	Benin
5	Asclepiadoideae	Ceropegieae	Stapeliinae	Ceropegia linearis complex	Fly	Kenya & Tanzania & South Africa & Zimbabwe
5	Asclepiadoideae	Ceropegieae	Stapeliinae	Ceropegia linophylla	Fly	Ghana
5	Asclepiadoideae	Ceropegieae	Stapeliinae	Ceropegia longifolia	Fly	Bhutan
5	Asclepiadoideae	Ceropegieae	Stapeliinae	Ceropegia loranthiflora	Fly	Ethiopia
5	Asclepiadoideae	Ceropegieae	Stapeliinae	Ceropegia lucida	Fly?	India
5	Asclepiadoideae	Ceropegieae	Stapeliinae	Ceropegia lugardae	Fly?	Kenya
5	Asclepiadoideae	Ceropegieae	Stapeliinae	Ceropegia maccannii	Fly?	India
5	Asclepiadoideae	Ceropegieae	Stapeliinae	Ceropegia madagascariensis	Fly?	Madagascar
5	Asclepiadoideae	Ceropegieae	Stapeliinae	Ceropegia mahabalaei complex	Fly?	India
5	Asclepiadoideae	Ceropegieae	Stapeliinae	Ceropegia maharashtrensis	Fly	India
5	Asclepiadoideae	Ceropegieae	Stapeliinae	Ceropegia majuscula	Fly	Tanzania
5	Asclepiadoideae	Ceropegieae	Stapeliinae	Ceropegia media	Fly?	India
5	Asclepiadoideae	Ceropegieae	Stapeliinae	Ceropegia meleagris	Fly?	India
5	Asclepiadoideae	Ceropegieae	Stapeliinae	Ceropegia meyerijohannis	Fly	Kenya
5	Asclepiadoideae	Ceropegieae	Stapeliinae	Ceropegia mohanramii	Fly?	India
5	Asclepiadoideae	Ceropegieae	Stapeliinae	Ceropegia nilotica	Fly	Ghana & Kenya & Tanzania & South Africa
5	Asclepiadoideae	Ceropegieae	Stapeliinae	Ceropegia noorjahaniae	Fly	India
5	Asclepiadoideae	Ceropegieae	Stapeliinae	Ceropegia oculata var. oculata	Fly	India
5	Asclepiadoideae	Ceropegieae	Stapeliinae	Ceropegia odorata	Fly	India
5	Asclepiadoideae	Ceropegieae	Stapeliinae	Ceropegia pachystelma	Fly	South Africa
5	Asclepiadoideae	Ceropegieae	Stapeliinae	Ceropegia panchganiensis	Fly	India
5	Asclepiadoideae	Ceropegieae	Stapeliinae	Ceropegia papillata	Fly	Zambia & Malawi & Tanzania
5	Asclepiadoideae	Ceropegieae	Stapeliinae	Ceropegia petignatii	Fly?	Madagascar
5	Asclepiadoideae	Ceropegieae	Stapeliinae	Ceropegia pubescens	Fly	India
5	Asclepiadoideae	Ceropegieae	Stapeliinae	Ceropegia pusilla	Fly?	India
5	Asclepiadoideae	Ceropegieae	Stapeliinae	Ceropegia racemosa	Fly	Benin, Ghana, Ghana, Nigeria, Uganda,South Africa
5	Asclepiadoideae	Ceropegieae	Stapeliinae	Ceropegia radicans	Fly	South Africa
5	Asclepiadoideae	Ceropegieae	Stapeliinae	Ceropegia rendalli	Fly?	Zimbabwe, South Africa
5	Asclepiadoideae	Ceropegieae	Stapeliinae	Ceropegia rhynchantha	Fly?	Burkina Faso
5	Asclepiadoideae	Ceropegieae	Stapeliinae	Ceropegia ringoetii	Fly?	Tanganyika
5	Asclepiadoideae	Ceropegieae	Stapeliinae	Ceropegia robynsiana	Fly	Kenya
5	Asclepiadoideae	Ceropegieae	Stapeliinae	Ceropegia rollae	Fly	India
5	Asclepiadoideae	Ceropegieae	Stapeliinae	Ceropegia sahyadrica	Fly	India
5	Asclepiadoideae	Ceropegieae	Stapeliinae	Ceropegia sandersonii	Fly	South Africa
5	Asclepiadoideae	Ceropegieae	Stapeliinae	Ceropegia santapaui	Fly	India
5	Asclepiadoideae	Ceropegieae	Stapeliinae	Ceropegia scabra	Fly?	Madagascar
5	Asclepiadoideae	Ceropegieae	Stapeliinae	Ceropegia sikkimensis	Fly	India
5	Asclepiadoideae	Ceropegieae	Stapeliinae	Ceropegia sobolifera	Fly?	Malawi
5	Asclepiadoideae	Ceropegieae	Stapeliinae	Ceropegia somalensis	Fly	Kenya
5	Asclepiadoideae	Ceropegieae	Stapeliinae	Ceropegia sootepensis	Fly?	Thailand
5	Asclepiadoideae	Ceropegieae	Stapeliinae	Ceropegia sp. nov.	Fly?	Madagascar
5	Asclepiadoideae	Ceropegieae	Stapeliinae	Ceropegia spiralis	Fly?	India
5	Asclepiadoideae	Ceropegieae	Stapeliinae	Ceropegia stapeliiformis complex	Fly?	South Africa
5	Asclepiadoideae	Ceropegieae	Stapeliinae	Ceropegia stenantha	Fly	Tanzania, Zambia, Zimbabwe, Kenya
5	Asclepiadoideae	Ceropegieae	Stapeliinae	Ceropegia stenoloba	Fly?	Kenya
5	Asclepiadoideae	Ceropegieae	Stapeliinae	Ceropegia tihamana	Fly	Saudi Arabia
5	Asclepiadoideae	Ceropegieae	Stapeliinae	Ceropegia tribounii	Fly	Thailand
5	Asclepiadoideae	Ceropegieae	Stapeliinae	Ceropegia variegata complex	Fly	Saudi Arabia, Somalia, Yemen, Kenya
5	Asclepiadoideae	Ceropegieae	Stapeliinae	Ceropegia vincaefolia	Fly	India
5	Asclepiadoideae	Ceropegieae	Stapeliinae	Ceropegia wallichii	Fly	India
5	Asclepiadoideae	Ceropegieae	Stapeliinae	Ceropegia wayanadensis	Fly?	India
5	Asclepiadoideae	Ceropegieae	Stapeliinae	Ceropegia yorubana	Fly	Nigeria
5	Asclepiadoideae	Ceropegieae	Stapeliinae	Desmidorchis adenensis	Fly?	Oman
5	Asclepiadoideae	Ceropegieae	Stapeliinae	Desmidorchis arabica	Fly	Oman
5	Asclepiadoideae	Ceropegieae	Stapeliinae	Desmidorchis arabica	Fly	Oman
5	Asclepiadoideae	Ceropegieae	Stapeliinae	Desmidorchis flava	Fly?	Oman
5	Asclepiadoideae	Ceropegieae	Stapeliinae	Desmidorchis impostor	Fly	Oman
5	Asclepiadoideae	Ceropegieae	Stapeliinae	Duvalia polita	Fly?	South Africa
5	Asclepiadoideae	Ceropegieae	Stapeliinae	Duvalia pubescens	Fly	South Africa
5	Asclepiadoideae	Ceropegieae	Stapeliinae	Hoodia lugardii	Fly?	Botswana
5	Asclepiadoideae	Ceropegieae	Stapeliinae	Hoodia spp.	Fly?	South Africa
5	Asclepiadoideae	Ceropegieae	Stapeliinae	Hoodia triebneri	Fly?	South Africa
5	Asclepiadoideae	Ceropegieae	Stapeliinae	Huernia longituba	Fly	South Africa
5	Asclepiadoideae	Ceropegieae	Stapeliinae	Huernia namaquensis	Fly	South Africa
5	Asclepiadoideae	Ceropegieae	Stapeliinae	Huerniopsis atrosanguinea	Moth?	Botswana
5	Asclepiadoideae	Ceropegieae	Stapeliinae	Huerniopsis decipiens	Fly?	South Africa
5	Asclepiadoideae	Ceropegieae	Stapeliinae	Lavrania cactiformis	Fly	South Africa
5	Asclepiadoideae	Ceropegieae	Stapeliinae	Orbea baldratii	Fly?	Ethiopia
5	Asclepiadoideae	Ceropegieae	Stapeliinae	Orbea gemugofanum	Fly	Ethiopia
5	Asclepiadoideae	Ceropegieae	Stapeliinae	Orbea gilbertii	Fly	Ethiopia
5	Asclepiadoideae	Ceropegieae	Stapeliinae	Orbea lutea	Fly	South Africa, Botswana
5	Asclepiadoideae	Ceropegieae	Stapeliinae	Orbea melanantha	Fly?	South Africa
5	Asclepiadoideae	Ceropegieae	Stapeliinae	Orbea namaquensis	Fly	South Africa
5	Asclepiadoideae	Ceropegieae	Stapeliinae	Orbea schweinfurthii	Fly	South Africa
5	Asclepiadoideae	Ceropegieae	Stapeliinae	Orbea sprengeri	Fly	Ethiopia
5	Asclepiadoideae	Ceropegieae	Stapeliinae	Orbea variegata	Fly	South Africa
5	Asclepiadoideae	Ceropegieae	Stapeliinae	Orbea verrucosa	Fly	South Africa
5	Asclepiadoideae	Ceropegieae	Stapeliinae	Piaranthus framesii	Fly?	South Africa
5	Asclepiadoideae	Ceropegieae	Stapeliinae	Stapelia flavirostris	Fly	South Africa
5	Asclepiadoideae	Ceropegieae	Stapeliinae	Stapelia gariepensis	Fly	South Africa
5	Asclepiadoideae	Ceropegieae	Stapeliinae	Stapelia gigantea	Fly	South Africa
5	Asclepiadoideae	Ceropegieae	Stapeliinae	Stapelia grandiflora	Fly?	South Africa
5	Asclepiadoideae	Ceropegieae	Stapeliinae	Stapelia hirsuta complex	Fly	South Africa
5	Asclepiadoideae	Ceropegieae	Stapeliinae	Stapelia pillansi	Fly?	South Africa
5	Asclepiadoideae	Ceropegieae	Stapeliinae	Stapelia sp.	Fly	India
5	Asclepiadoideae	Ceropegieae	Stapeliinae	Stapeliopsis breviloba	Fly?	South Africa
5	Asclepiadoideae	Ceropegieae	Stapeliinae	Stapeliopsis neronis	Fly?	South Africa
5	Asclepiadoideae	Eustegieae		Eustegia minuta	Fly	South Africa
5	Asclepiadoideae	Fockeeae		Fockea angustifolia	Insect generalist?	Namibia
5	Asclepiadoideae	Fockeeae		Fockea capensis	Insect generalist?	South Africa
5	Asclepiadoideae	Marsdenieae		Cosmostigma racemosum	Insect generalist	India
5	Asclepiadoideae	Marsdenieae		Dischidia nummularia	Bee	Thailand
5	Asclepiadoideae	Marsdenieae		Dregea sinensis	Insect generalist	China
5	Asclepiadoideae	Marsdenieae		Dregea volubilis	Bee	India
5	Asclepiadoideae	Marsdenieae		Gongronema sp.	Fly + beetle	Sarawak, Malaysia
5	Asclepiadoideae	Marsdenieae		Gymnema sylvestre	Fly (+ Butterfly?)	India
5	Asclepiadoideae	Marsdenieae		Hoya australis	Butterfly?	Australia
5	Asclepiadoideae	Marsdenieae		Hoya carnosa	Moth	Japan
5	Asclepiadoideae	Marsdenieae		Hoya macgillivrayi	Bird?	Australia
5	Asclepiadoideae	Marsdenieae		Jasminanthes mucronata	Bee + moth	Japan
5	Asclepiadoideae	Marsdenieae		Marsdenia brasiliensis	Insect generalist?	Argentina
5	Asclepiadoideae	Marsdenieae		Marsdenia macrophylla	Insect generalist?	Argentina
5	Asclepiadoideae	Marsdenieae		Marsdenia tomentosa	Wasp	Japan
5	Asclepiadoideae	Marsdenieae		Marsdenia cymulosa	Fly	Australia
5	Asclepiadoideae	Marsdenieae		Marsdenia fraseri	Beetle	Australia
5	Asclepiadoideae	Marsdenieae		Marsdenia maingayi	Butterfly	Singapore
5	Asclepiadoideae	Marsdenieae		Marsdenia megalantha	Moth	Brazil
5	Asclepiadoideae	Marsdenieae		Marsdenia tenacissima	Fly	India
5	Asclepiadoideae	Marsdenieae		Marsdenia tinctoria	Bee + wasp	Japan
5	Asclepiadoideae	Marsdenieae		Marsdenia tinctoria var. tomentosa	Wasp	Japan
5	Asclepiadoideae	Marsdenieae		Telosma cordata	Moth	India

## Sheet: S. I. 3B -  Systems by clade
				Pollination systems:
Clade number	Subfamily	Tribe	Subtribe	Confirmed	Suspected
1	Rauvolfioideae	Alstonieae		Butterfly, Insect generalist, Moth
1	Rauvolfioideae	Aspidospermateae		Hawkmoth, Insect generalist, Moth	Bee
1	Rauvolfioideae	Carisseae		Hawkmoth	Bee, Bee + Hawkmoth, Butterfly, Butterfly + Moth
1	Rauvolfioideae	Melodineae		Butterfly
1	Rauvolfioideae	Plumerieae	Allamandinae	Bee, Insect generalist
1	Rauvolfioideae	Plumerieae	Plumeriinae	Butterfly + Hawkmoth, Hawkmoth
1	Rauvolfioideae	Plumerieae	Thevetiinae	Bee, Hawkmoth	Bee + Bird
1	Rauvolfioideae	Tabernaemontaneae	Tabernaemontaninae	Bee, Bird + Insect generalist, Hawkmoth , Moth	Bird, Butterfly, Butterfly + Moth
1	Rauvolfioideae	Amsonieae		Bee + Butterfly	Bee
1	Rauvolfioideae	Vinceae	Rauvolfiinae	Bee, Bee + Butterfly, Insect generalist
1	Rauvolfioideae	Vinceae	Vincinae	Bee
1	Rauvolfioideae	Willughbeieae	Lacmelleinae	Bee, Insect generalist	Bee + Butterfly
1	Rauvolfioideae	Willughbeieae	Landolphiinae	Moth	Butterfly
2	Apocynoideae	Apocyneae	Apocyinae	Insect generalist
2	Apocynoideae	Apocyneae	Chonemorphinae	Hawkmoth
2	Apocynoideae	Apocyneae	Urceolinae	Butterfly	Insect generalist
2	Apocynoideae	Apocyneae	Beaumontiinae	Bee
2	Apocynoideae	Echiteae	Peltastinae	Bee, Bee + Butterfly, Butterfly, Insect generalist
2	Apocynoideae	Echiteae	Echitinae	Hawkmoth
2	Apocynoideae	Echiteae	Parsonsiinae	Fly + Wasp
2	Apocynoideae	Echiteae	Prestoniinae	Bee, Insect generalist	Bird + Insect generalist
2	Apocynoideae	Malouetieae	Malouetiinae		Moth
2	Apocynoideae	Mesechiteae		Bee, Bee + Butterfly, Bee + Hawkmoth, Beetle, Bird, Bird + Insect generalist, Butterfly, Hawkmoth, Insect generalist,	Bee + Bird, Moth
2	Apocynoideae	Nerieae	Alafiinae	Insect generalist, Moth
2	Apocynoideae	Nerieae	Neriinae	Insect generalist
2	Apocynoideae	Odontadenieae		Bee, Bee + Butterfly, Insect generalist	Bird + Insect generalist
2	Apocynoideae	Wrightieae		Insect generalist, Moth
3	Periplocoideae			Beetle, Fly, Hawkmoth, Wasp	Bee, Fly + Wasp, Bee + Hawkmoth, Insect generalist
4	Secamonoideae				Beetle, Butterfly + Hawkmoth, Fly, Hawkmoth, Insect generalist, Wasp
5	Asclepiadoideae	Asclepiadeae	Asclepiadinae	Bee, Bee + Wasp, Beetle, Beetle + Fly, Beetle + Pompilid wasp, Butterfly, Fly, Insect generalist, Pompilid wasp	Bee + Bird, Butterfly + Wasp, Hemiptera, Wasp
5	Asclepiadoideae	Asclepiadeae	Astephaninae	Bird
5	Asclepiadoideae	Asclepiadeae	Cynanchinae	Bee, Fly + Wasp, Insect generalist, Wasp,	Butterfly, Fly
5	Asclepiadoideae	Asclepiadeae	Diplolepinae		Fly, Insect generalist
5	Asclepiadoideae	Asclepiadeae	Gonolobinae	Bee + Butterfly, Butterfly, Fly, Fly + Wasp, Hawkmoth, Insect generalist	Bee, Moth
5	Asclepiadoideae	Asclepiadeae	Metastelmatinae	Beetle + Fly, Fly, Fly + Wasp, Insect generalist, Wasp	Bee, Bird, Butterfly
5	Asclepiadoideae	Asclepiadeae	Tassadiinae	Fly	Bee?
5	Asclepiadoideae	Asclepiadeae	Topeinae	Fly
5	Asclepiadoideae	Asclepiadeae	Orthosiinae	Fly, Insect generalist	Butterfly, Hoverfly
5	Asclepiadoideae	Asclepiadeae	Oxypetalinae	Bee, Bee + Wasp, Beetle + Wasp, Fly, Butterfly, Insect generalist, Moth, Wasp	Hawkmoth
5	Asclepiadoideae	Asclepiadeae	Tylophorinae	Butterfly, Fly, Fly + Moth, Insect generalist, Moth, Obligate autogamy, Wasp	Beetle, Bird + Insect generalist
5	Asclepiadoideae	Ceropegieae	Anisotominae	Beetle, Fly	Wasp
5	Asclepiadoideae	Ceropegieae	Leptadeniinae	Bee, Beetle + Fly, Moth	Bee + Bird, Fly
5	Asclepiadoideae	Ceropegieae	Stapeliinae	Fly	Moth
5	Asclepiadoideae	Eustegieae		Fly
5	Asclepiadoideae	Fockeeae			Insect generalist
5	Asclepiadoideae	Marsdenieae		Bee, Bee + Moth, Bee + Wasp, Beetle, Beetle + Fly, Butterfly, Fly, Insect generalist, Moth, Wasp	Bird

## Sheet: S. I. 3C - Sampling of clades
			No. species	Species with pollinator data	% species with data
Rauvolfioids			860	64	7.44186					Number of species:	567
Apocynoids			810	59	7.28395
Periplocoideae			180	15	8.33333
Secamonoideae			160	7	4.375
Asclepiadoideae			3340	422	12.6347					Clade number	Subfamily	Tribe	Subtribe	Species	Pollination system	Country
APOCYNACEAE			5350	567	10.5981					1	Rauvolfioids	Alstonieae		Alstonia boonei	Insect generalist	Ivory Coast
										1	Rauvolfioids	Alstonieae		Alstonia costata	Moth	New Caledonia
										1	Rauvolfioids	Alstonieae		Alstonia scholaris	Butterfly	Laos/India
										1	Rauvolfioids	Amsonieae		Amsonia elliptica	Bee + Butterfly	Japan
										1	Rauvolfioids	Amsonieae		Amsonia tabernaemontana	Bee?	North America
Group	Tribe	Subtribe	Estimated number of species	Number of species with pollinator data	% of species with pollinator data					1	Rauvolfioids	Aspidospermateae		Aspidosperma cuspa	Moth?	Brazil
Rauvolfioids	Alstonieae		45	3	6.66667					1	Rauvolfioids	Aspidospermateae		Aspidosperma cylindrocarpon	Moth?	Brazil
Rauvolfioids	Aspidospermateae		69	14	20.2899					1	Rauvolfioids	Aspidospermateae		Aspidosperma macrocarpon	Insect generalist	Brazil
Rauvolfioids	Carisseae		22	4	18.1818					1	Rauvolfioids	Aspidospermateae		Aspidosperma nobile	Moth	Brazil
Rauvolfioids	Melodineae		30	1	3.33333					1	Rauvolfioids	Aspidospermateae		Aspidosperma olivaceum	Hawkmoth	Brazil
Rauvolfioids	Hunterieae		20	0	0					1	Rauvolfioids	Aspidospermateae		Aspidosperma parvifolium	Bee?	Brazil
Rauvolfioids	Amsonieae		16	2	12.5					1	Rauvolfioids	Aspidospermateae		Aspidosperma polyneuron	Hawkmoth?	Brazil
Rauvolfioids	Alyxieae		138	0	0					1	Rauvolfioids	Aspidospermateae		Aspidosperma pyrifolium	Insect generalist	Brazil
Rauvolfioids	Plumerieae		55	13	23.6364					1	Rauvolfioids	Aspidospermateae		Aspidosperma quebracho-blanco	Insect generalist	Argentina
Rauvolfioids	Tabernaemontaneae		168	14	8.33333					1	Rauvolfioids	Aspidospermateae		Aspidosperma ramiflorum	Moth?	Brazil
Rauvolfioids	Vinceae		153	6	3.92157					1	Rauvolfioids	Aspidospermateae		Aspidosperma subincanum	Moth	Brazil
Rauvolfioids	Willughbeieae		144	5	3.47222					1	Rauvolfioids	Aspidospermateae		Aspidosperma tomentosum	Moth	Brazil
Apocynoids	Apocyneae		115	6	5.21739					1	Rauvolfioids	Aspidospermateae		Geissospermum sp.	Bee?	Brazil
Apocynoids	Echiteae		196	11	5.61224					1	Rauvolfioids	Aspidospermateae		Vallesia glabra	Bee?	Galapagos
Apocynoids	Malouetieae		95	1	1.05263					1	Rauvolfioids	Carisseae		Carissa bispinosa	Butterfly?	South Africa
Apocynoids	Mesechiteae		233	27	11.588					1	Rauvolfioids	Carisseae		Carissa haematocarpa	Butterfly?	South Africa
Apocynoids	Nerieae		71	3	4.22535					1	Rauvolfioids	Carisseae		Carissa macrocarpa	Butterfly and moth?	South Africa
Apocynoids	Odontadenieae		37	8	21.6216					1	Rauvolfioids	Carisseae		Carissa spinarum	Hawkmoth (and bee?)	India
Apocynoids	Wrightieae		31	2	6.45161					1	Rauvolfioids	Melodineae		Melodinus fusiformis	Butterfly	Laos
Apocynoids	Rhabdadenieae		3	0	0					1	Rauvolfioids	Plumerieae	Allamandinae	Allamanda blanchetii	Insect generalist	Brazil
Apocynoids	Baisseeae		29	0	0					1	Rauvolfioids	Plumerieae	Allamandinae	Allamanda cathartica	Bee?	Brazil
Periplocoideae			180	15	8.33333					1	Rauvolfioids	Plumerieae	Allamandinae	Allamanda puberula	Bee	Brazil
Secamonoideae			160	7	4.375					1	Rauvolfioids	Plumerieae	Allamandinae	Allamanda schottii	Bee	Brazil
Asclepiadoideae	Asclepiadeae	Asclepiadinae	335	79	23.5821					1	Rauvolfioids	Plumerieae	Plumeriinae	Himatanthus obovatus	Hawkmoth	Brazil
Asclepiadoideae	Asclepiadeae	Astephaninae	15	1	6.66667					1	Rauvolfioids	Plumerieae	Plumeriinae	Himatanthus phagedaenicus	Hawkmoth + butterfly	Brazil
Asclepiadoideae	Asclepiadeae	Cynanchinae	250	22	8.8					1	Rauvolfioids	Plumerieae	Plumeriinae	Plumeria rubra	Hawkmoth	Costa Rica + Brazil
Asclepiadoideae	Asclepiadeae	Diplolepinae	14	2	14.2857					1	Rauvolfioids	Plumerieae	Thevetiinae	Cerbera manghas	Hawkmoth	New Caledonia
Asclepiadoideae	Asclepiadeae	Gonolobinae	410	26	6.34146					1	Rauvolfioids	Plumerieae	Thevetiinae	Cerbera odollam	Bee?	Indonesia
Asclepiadoideae	Asclepiadeae	Metastelmatinae	275	23	8.36364					1	Rauvolfioids	Plumerieae	Thevetiinae	Thevetia ahouai	Bee	Mexico
Asclepiadoideae	Asclepiadeae	Tassadiinae	35	2	5.71429					1	Rauvolfioids	Plumerieae	Thevetiinae	Thevetia bicornuta	Bee + bird?	Brazil
Asclepiadoideae	Asclepiadeae	Orthosiinae	110	11	10					1	Rauvolfioids	Plumerieae	Thevetiinae	Thevetia ovata	Bee?	Mexico
Asclepiadoideae	Asclepiadeae	Oxypetalinae	205	50	24.3902					1	Rauvolfioids	Plumerieae	Thevetiinae	Thevetia peruviana	Bee	Brazil/Ecuador/Peru
Asclepiadoideae	Asclepiadeae	Tylophorinae	145	27	18.6207					1	Rauvolfioids	Tabernaemontaneae	Tabernaemontaninae	Tabernaemontana arborea	Moth	Costa Rica
Asclepiadoideae	Asclepiadeae	Pentacyphinae	3	0	0					1	Rauvolfioids	Tabernaemontaneae	Tabernaemontaninae	Tabernaemontana catharinensis	Bee?	Brazil
Asclepiadoideae	Asclepiadeae	Topeinae	2	2	100					1	Rauvolfioids	Tabernaemontaneae	Tabernaemontaninae	Tabernaemontana cymosa	Bird?	Trinidad
Asclepiadoideae	Ceropegieae	Anisotominae	30	4	13.3333					1	Rauvolfioids	Tabernaemontaneae	Tabernaemontaninae	Tabernaemontana divaricata	Bee	Brazil
Asclepiadoideae	Ceropegieae	Heterostemminae	30	0	0					1	Rauvolfioids	Tabernaemontaneae	Tabernaemontaninae	Tabernaemontana donnell-smithii	Bee	Costa Rica
Asclepiadoideae	Ceropegieae	Leptadeniinae	18	5	27.7778					1	Rauvolfioids	Tabernaemontaneae	Tabernaemontaninae	Tabernaemontana glabra	Bee?	Costa Rica
Asclepiadoideae	Ceropegieae	Stapeliinae	720	147	20.4167					1	Rauvolfioids	Tabernaemontaneae	Tabernaemontaninae	Tabernaemontana grandiflora	Insect generalist + bird	Colombia
Asclepiadoideae	Eustegieae		4	1	25					1	Rauvolfioids	Tabernaemontaneae	Tabernaemontaninae	Tabernaemontana heterophylla	Bird?	Colombia
Asclepiadoideae	Fockeeae		9	2	22.2222					1	Rauvolfioids	Tabernaemontaneae	Tabernaemontaninae	Tabernaemontana macrocalyx	Bird?	Colombia
Asclepiadoideae	Marsdenieae		730	21	2.87671					1	Rauvolfioids	Tabernaemontaneae	Tabernaemontaninae	Tabernaemontana persicariifolia	Butterfly and moth?	Mauritius
										1	Rauvolfioids	Tabernaemontaneae	Tabernaemontaninae	Tabernaemontana siphilitica	Bird?	Colombia
Totals:			5350	567						1	Rauvolfioids	Tabernaemontaneae	Tabernaemontaninae	Tabernaemontana sp.	Hawkmoth	Brazil
										1	Rauvolfioids	Tabernaemontaneae	Tabernaemontaninae	Tabernaemontana ventricosa	Butterfly?	South Africa
										1	Rauvolfioids	Tabernaemontaneae	Tabernaemontaninae	Voacanga africana	Butterfly and moth?	Cameroon/Ivory Coast
										1	Rauvolfioids	Vinceae	Rauvolfiinae	Rauvolfia grandiflora	Bee	Brazil
										1	Rauvolfioids	Vinceae	Rauvolfiinae	Rauvolfia sellowii	Insect generalist	Brazil
										1	Rauvolfioids	Vinceae	Rauvolfiinae	Rauvolfia semperflorens var. semperflorens	Bee	New Caledonia
										1	Rauvolfioids	Vinceae	Rauvolfiinae	Rauvolfia serpentina	Bee + Butterfly	India
										1	Rauvolfioids	Vinceae	Vincinae	Vinca major	Bee	Europe
										1	Rauvolfioids	Vinceae	Vincinae	Vinca minor	Bee	Europe
										1	Rauvolfioids	Willughbeieae	Lacmelleinae	Couma utilis	Bee (and butterfly?)	Brazil
										1	Rauvolfioids	Willughbeieae	Lacmelleinae	Hancornia speciosa	Insect generalist	Brazil
										1	Rauvolfioids	Willughbeieae	Lacmelleinae	Lacmellea panamensis	Bee?	Costa Rica
										1	Rauvolfioids	Willughbeieae	Landolphiinae	Dictyophleba lucida	Moth	Tanzania
										1	Rauvolfioids	Willughbeieae	Landolphiinae	Landolphia sp.	Butterfly?	??
										2	Apocynoids	Apocyneae	Apocyinae	Apocynum androsaemifolium	Insect generalist	USA
										2	Apocynoids	Apocyneae	Apocyinae	Apocynum cannabinum	Insect generalist	USA
										2	Apocynoids	Apocyneae	Urceolinae	Urceola sp.	Insect generalist?	Sarawak, Malaysia
										2	Apocynoids	Apocyneae	Beaumontiinae	Vallaris solanacea	Bee	India
										2	Apocynoids	Apocyneae	Chonemorphinae	Chonemorpha fragrans	Hawkmoth	Laos
										2	Apocynoids	Apocyneae	Urceolinae	Aganonerion polymorphum	Butterfly	Laos
										2	Apocynoids	Echiteae	Peltastinae	Macropharynx peltata	Bee	Brazil
										2	Apocynoids	Echiteae	Peltastinae	Temnadenia odorifera	Bee + Butterfly	Brazil
										2	Apocynoids	Echiteae	Peltastinae	Temnadenia violacea	Bee?	Brazil
										2	Apocynoids	Echiteae	Echitinae	Echites umbellatus	Hawkmoth	USA
										2	Apocynoids	Echiteae	Parsonsiinae	Parsonsia alboflavescens	Wasp + fly	Taiwan
										2	Apocynoids	Echiteae	Peltastinae	Rhodocalyx riedelii	Insect generalist	Brazil
										2	Apocynoids	Echiteae	Peltastinae	Rhodocalyx rotundifolius	Butterfly	Brazil
										2	Apocynoids	Echiteae	Prestoniinae	Prestonia coalita	Insect generalist (+ Bird?)	Brazil
										2	Apocynoids	Echiteae	Prestoniinae	Prestonia exserta	Bee?	Panama
										2	Apocynoids	Echiteae	Prestoniinae	Prestonia mollis	Bee	Ecuador/Peru
										2	Apocynoids	Echiteae	Prestoniinae	Prestonia tomentosa	Bee	Guyana
										2	Apocynoids	Malouetieae	Malouetiinae	Mascarenhasia arborescens	Moth?	Cameroon
										2	Apocynoids	Mesechiteae		Forsteronia cordata	Insect generalist	Brazil
										2	Apocynoids	Mesechiteae		Forsteronia glabrescens	Bee?	Brazil
										2	Apocynoids	Mesechiteae		Forsteronia myriantha	Insect generalist	Panama
										2	Apocynoids	Mesechiteae		Forsteronia sp.	Bee	Brazil
										2	Apocynoids	Mesechiteae		Mandevilla (Macrosiphonia) petraea	Hawkmoth?	Argentina
										2	Apocynoids	Mesechiteae		Mandevilla aff. mollissima	Bird?	Colombia
										2	Apocynoids	Mesechiteae		Mandevilla catimbauensis	Butterfly?	Brazil
										2	Apocynoids	Mesechiteae		Mandevilla emarginata	Bee	Brazil
										2	Apocynoids	Mesechiteae		Mandevilla foliosa	Bee + Bird?	USA/Mexico
										2	Apocynoids	Mesechiteae		Mandevilla funiformis	Bird + Insect generalist?	Brazil
										2	Apocynoids	Mesechiteae		Mandevilla guanabarica	Insect generalist?	Brazil
										2	Apocynoids	Mesechiteae		Mandevilla hirsuta	Insect generalist + bird	Guyana/Costa Rica/Trinidad & Tobago
										2	Apocynoids	Mesechiteae		Mandevilla illustris	Bee + hawkmoth	Brazil
										2	Apocynoids	Mesechiteae		Mandevilla laxa	Hawkmoth	Argentina
										2	Apocynoids	Mesechiteae		Mandevilla longiflora	Beetle	Brazil
										2	Apocynoids	Mesechiteae		Mandevilla martiana	Bee	Brazil
										2	Apocynoids	Mesechiteae		Mandevilla moricandiana	Moth?	Brazil
										2	Apocynoids	Mesechiteae		Mandevilla pentlandiana	Bee	Argentina
										2	Apocynoids	Mesechiteae		Mandevilla pohilana	Bee	Brazil
										2	Apocynoids	Mesechiteae		Mandevilla rugellosa	Bee + butterfly	Guyana
										2	Apocynoids	Mesechiteae		Mandevilla scabra	Bee + bird?	Brazil
										2	Apocynoids	Mesechiteae		Mandevilla sp. nov.	Bee	Brazil
										2	Apocynoids	Mesechiteae		Mandevilla subcarnosa	Bee + butterfly	Brazil
										2	Apocynoids	Mesechiteae		Mandevilla tenuifolia	Butterfly	Brazil
										2	Apocynoids	Mesechiteae		Mandevilla urophylla	Bird	Brazil
										2	Apocynoids	Mesechiteae		Mandevilla veraguasensis	Bird?	Costa Rica
										2	Apocynoids	Mesechiteae		Mesechites trifidus	Bee?	Guyana
										2	Apocynoids	Nerieae	Alafiinae	Strophanthus hispidus	Insect generalist	Ivory Coast
										2	Apocynoids	Nerieae	Alafiinae	Strophanthus wallichiii	Moth	Laos
										2	Apocynoids	Nerieae	Neriinae	Nerium oleander	Insect generalist	Europe
										2	Apocynoids	Odontadenieae		Angadenia berteroi	Bee	USA
										2	Apocynoids	Odontadenieae		Odontadenia geminata	Bee	Guyana
										2	Apocynoids	Odontadenieae		Odontadenia lutea	Bee	Brazil
										2	Apocynoids	Odontadenieae		Odontadenia macrantha	Bee + butterfly	Panama
										2	Apocynoids	Odontadenieae		Pentalinon luteum	Insect generalist (+Bird?)	Brazil, Bahamas, Jamaica
										2	Apocynoids	Odontadenieae		Pentalinon sp.	Bee?	Costa Rica
										2	Apocynoids	Odontadenieae		Stipecoma peltigera	Insect generalist?	Brazil
										2	Apocynoids	Odontadenieae		Thyrsanthella difformis	Bee?	USA
										2	Apocynoids	Wrightieae		Wrightia tinctoria	Insect generalist	India
										2	Apocynoids	Wrightieae		Wrightia tomentosa	Moth	India
										3	Periplocoideae			Camptocarpus crassifolius	Insect generalist?	South Africa
										3	Periplocoideae			Chlorocyathus (Kappia) lobulata	Fly	South Africa
										3	Periplocoideae			Cryptolepis cryptolepioides	Bee?
										3	Periplocoideae			Cryptostegia madagascariensis	Hawkmoth (and bee?)	Madagascar
										3	Periplocoideae			Decalepis hamiltonii	Beetle	India
										3	Periplocoideae			Gymnanthera nitida (probably)	Fly	Australia
										3	Periplocoideae			Periploca aphylla	Fly + wasp?	Oman
										3	Periplocoideae			Periploca laevigata	Fly	Canary Islands
										3	Periplocoideae			Periploca laevigata ssp. angustifolia	Fly	Lampedusa
										3	Periplocoideae			Periploca nigrescens	Wasp	Gabon
										3	Periplocoideae			Raphionacme galpinii	Wasp?	South Africa
										3	Periplocoideae			Raphionacme hirsuta	Wasp + fly?	South Africa
										3	Periplocoideae			Raphionacme procumbens	Wasp?
										3	Periplocoideae			Stomatostemma monteiroae	Insect generalist?
										3	Periplocoideae			Tacazzea apiculata	Fly	South Africa
										4	Secamonoideae			Secamone alpini	Insect generalist?	South Africa
										4	Secamonoideae			Secamone buxifolia	Wasp?	Madagascar
										4	Secamonoideae			Secamone elliptica	Fly?	Australia
										4	Secamonoideae			Secamone fryeri	Beetle?	Aldabra
										4	Secamonoideae			Secamone geayi	Insect generalist?	Madagascar
										4	Secamonoideae			Secamone minutifolia	Hawkmoth?	Madagascar
										4	Secamonoideae			Secamone sparsiflora	Hawkmoth (and butterfly?)	Madagascar
										5	Asclepiadoideae	Asclepiadeae	Asclepiadinae	Asclepias albens	Butterfly?	South Africa
										5	Asclepiadoideae	Asclepiadeae	Asclepiadinae	Asclepias amplexicaulis	Bee?	USA
										5	Asclepiadoideae	Asclepiadeae	Asclepiadinae	Asclepias candida	Beetle?	Argentina
										5	Asclepiadoideae	Asclepiadeae	Asclepiadinae	Asclepias cooperi	Beetle	South Africa
										5	Asclepiadoideae	Asclepiadeae	Asclepiadinae	Asclepias crispa var. plana	Fly + beetle	South Africa
										5	Asclepiadoideae	Asclepiadeae	Asclepiadinae	Asclepias cryptoceras	Bee?	USA
										5	Asclepiadoideae	Asclepiadeae	Asclepiadinae	Asclepias cucullata	Bee	South Africa
										5	Asclepiadoideae	Asclepiadeae	Asclepiadinae	Asclepias curassavica	Butterfly (+ wasp?)	Costa Rica & Brazil
										5	Asclepiadoideae	Asclepiadeae	Asclepiadinae	Asclepias dregeana var. calceolus	Bee?	South Africa
										5	Asclepiadoideae	Asclepiadeae	Asclepiadinae	Asclepias eriocarpa	Bee?	USA
										5	Asclepiadoideae	Asclepiadeae	Asclepiadinae	Asclepias erosa	Bee?	USA
										5	Asclepiadoideae	Asclepiadeae	Asclepiadinae	Asclepias exaltata	Insect generalist	U.S.A.
										5	Asclepiadoideae	Asclepiadeae	Asclepiadinae	Asclepias fascicularis	Insect generalist?	USA
										5	Asclepiadoideae	Asclepiadeae	Asclepiadinae	Asclepias gibba var. gibba	Insect generalist	South Africa
										5	Asclepiadoideae	Asclepiadeae	Asclepiadinae	Asclepias halliI	Insect generalist	USA
										5	Asclepiadoideae	Asclepiadeae	Asclepiadinae	Asclepias hirtella	Bee?	USA
										5	Asclepiadoideae	Asclepiadeae	Asclepiadinae	Asclepias hypoleuca	Butterfly?	USA
										5	Asclepiadoideae	Asclepiadeae	Asclepiadinae	Asclepias incarnata	Insect generalist	U.S.A.
										5	Asclepiadoideae	Asclepiadeae	Asclepiadinae	Asclepias lanuginosa	Bee?	USA
										5	Asclepiadoideae	Asclepiadeae	Asclepiadinae	Asclepias latifolia	Bee?	USA
										5	Asclepiadoideae	Asclepiadeae	Asclepiadinae	Asclepias linaria	Bee + Wasp?	USA
										5	Asclepiadoideae	Asclepiadeae	Asclepiadinae	Asclepias longifolia	Insect generalist	U.S.A.
										5	Asclepiadoideae	Asclepiadeae	Asclepiadinae	Asclepias macropus	Insect generalist?	South Africa
										5	Asclepiadoideae	Asclepiadeae	Asclepiadinae	Asclepias meadii	Bee	North America
										5	Asclepiadoideae	Asclepiadeae	Asclepiadinae	Asclepias mellodora	Bee + Wasp	Argentina
										5	Asclepiadoideae	Asclepiadeae	Asclepiadinae	Asclepias notha	Wasp?	Mexico
										5	Asclepiadoideae	Asclepiadeae	Asclepiadinae	Asclepias praemorsa	Insect generalist?	South Africa
										5	Asclepiadoideae	Asclepiadeae	Asclepiadinae	Asclepias pringlei	Pompilid wasp?	Mexico
										5	Asclepiadoideae	Asclepiadeae	Asclepiadinae	Asclepias purpurascens	Insect generalist	U.S.A.
										5	Asclepiadoideae	Asclepiadeae	Asclepiadinae	Asclepias quadrifolia	Insect generalist	U.S.A.
										5	Asclepiadoideae	Asclepiadeae	Asclepiadinae	Asclepias schaffneri	Fly?	Mexico
										5	Asclepiadoideae	Asclepiadeae	Asclepiadinae	Asclepias solanoana	Bee	U.S.A.
										5	Asclepiadoideae	Asclepiadeae	Asclepiadinae	Asclepias speciosa	Insect generalist?	USA
										5	Asclepiadoideae	Asclepiadeae	Asclepiadinae	Asclepias subulata	Bee + Wasp?	USA/Mexico
										5	Asclepiadoideae	Asclepiadeae	Asclepiadinae	Asclepias subverticillata	Insect generalist?	USA
										5	Asclepiadoideae	Asclepiadeae	Asclepiadinae	Asclepias sullivantii	Insect generalist	U.S.A.
										5	Asclepiadoideae	Asclepiadeae	Asclepiadinae	Asclepias syriaca	Insect generalist	U.S.A.
										5	Asclepiadoideae	Asclepiadeae	Asclepiadinae	Asclepias tomentosa	Bee?	USA
										5	Asclepiadoideae	Asclepiadeae	Asclepiadinae	Asclepias tuberosa	Insect generalist	U.S.A.
										5	Asclepiadoideae	Asclepiadeae	Asclepiadinae	Asclepias verticillata	Insect generalist	U.S.A.
										5	Asclepiadoideae	Asclepiadeae	Asclepiadinae	Asclepias vestita	Bee?	USA
										5	Asclepiadoideae	Asclepiadeae	Asclepiadinae	Asclepias vicaria	Beetle	South Africa
										5	Asclepiadoideae	Asclepiadeae	Asclepiadinae	Asclepias viridiflora	Insect generalist	U.S.A.
										5	Asclepiadoideae	Asclepiadeae	Asclepiadinae	Asclepias viridis	Bee	USA
										5	Asclepiadoideae	Asclepiadeae	Asclepiadinae	Asclepias woodii	Beetle	South Africa
										5	Asclepiadoideae	Asclepiadeae	Asclepiadinae	Aspidonepsis diploglossa	Bee (or Insect generalist)?	South Africa
										5	Asclepiadoideae	Asclepiadeae	Asclepiadinae	Calotropis gigantea	Bee	India
										5	Asclepiadoideae	Asclepiadeae	Asclepiadinae	Calotropis procera	Bee (+ bird?)	India
										5	Asclepiadoideae	Asclepiadeae	Asclepiadinae	Cordylogyne sp. (Periglossum sp.)	Wasp?	South Africa
										5	Asclepiadoideae	Asclepiadeae	Asclepiadinae	Gomphocarpus cancellatus	Insect generalist	South Africa
										5	Asclepiadoideae	Asclepiadeae	Asclepiadinae	Gomphocarpus filiformis	Bee	South Africa
										5	Asclepiadoideae	Asclepiadeae	Asclepiadinae	Gomphocarpus fruticosus	Insect generalist?	South Africa
										5	Asclepiadoideae	Asclepiadeae	Asclepiadinae	Gomphocarpus physocarpus	Insect generalist	Australia
										5	Asclepiadoideae	Asclepiadeae	Asclepiadinae	Kanahia laniflora	Hemiptera (or Insect generalist)?	Sudan
										5	Asclepiadoideae	Asclepiadeae	Asclepiadinae	Miraglossum pilosum	Pompilid wasp	South Africa
										5	Asclepiadoideae	Asclepiadeae	Asclepiadinae	Miraglossum pulchellum	Beetle + Pompilid wasp	South Africa
										5	Asclepiadoideae	Asclepiadeae	Asclepiadinae	Miraglossum verticillare	Pompilid wasp	South Africa
										5	Asclepiadoideae	Asclepiadeae	Asclepiadinae	Oxystelma bornouense	Butterfly?	Kenya
										5	Asclepiadoideae	Asclepiadeae	Asclepiadinae	Oxystelma esculentum	Bee + Wasp	India & Pakistan
										5	Asclepiadoideae	Asclepiadeae	Asclepiadinae	Pachycarpus acidostelma	Pompilid wasp+beetle	South Africa
										5	Asclepiadoideae	Asclepiadeae	Asclepiadinae	Pachycarpus asperifolius	Pompilid wasp?	South Africa
										5	Asclepiadoideae	Asclepiadeae	Asclepiadinae	Pachycarpus campanulatus	Pompilid wasp	South Africa
										5	Asclepiadoideae	Asclepiadeae	Asclepiadinae	Pachycarpus concolor	Beetle	South Africa
										5	Asclepiadoideae	Asclepiadeae	Asclepiadinae	Pachycarpus dealbatus	Pompilid wasp (+ other wasps)	South Africa
										5	Asclepiadoideae	Asclepiadeae	Asclepiadinae	Pachycarpus grandiflorus	Pompilid wasp (+ occasional centoniid beetles)	South Africa
										5	Asclepiadoideae	Asclepiadeae	Asclepiadinae	Pachycarpus natalensis	Pompilid wasp	South Africa
										5	Asclepiadoideae	Asclepiadeae	Asclepiadinae	Pachycarpus scaber	Insect generalist	South Africa
										5	Asclepiadoideae	Asclepiadeae	Asclepiadinae	Pergularia daemia	Insect generalist	India & Pakistan
										5	Asclepiadoideae	Asclepiadeae	Asclepiadinae	Periglossum angustifolium	Pompilid wasp	South Africa
										5	Asclepiadoideae	Asclepiadeae	Asclepiadinae	Stathmostelma spectabile	Bee + butterfly?	Zimbabwe
										5	Asclepiadoideae	Asclepiadeae	Asclepiadinae	Woodia verruculosa	Pompilid wasp (or Insect generalist?)	South Africa
										5	Asclepiadoideae	Asclepiadeae	Asclepiadinae	Xysmalobium gerrardii	Insect generalist	South Africa
										5	Asclepiadoideae	Asclepiadeae	Asclepiadinae	Xysmalobium holubii	Butterfly?	Angola
										5	Asclepiadoideae	Asclepiadeae	Asclepiadinae	Xysmalobium involucratum	Pompilid wasp+beetle	South Africa
										5	Asclepiadoideae	Asclepiadeae	Asclepiadinae	Xysmalobium orbiculare	Pompilid wasp	South Africa
										5	Asclepiadoideae	Asclepiadeae	Asclepiadinae	Xysmalobium parviflorum	Fly	South Africa
										5	Asclepiadoideae	Asclepiadeae	Asclepiadinae	Xysmalobium stockenstromense	Pompilid wasp	South Africa
										5	Asclepiadoideae	Asclepiadeae	Asclepiadinae	Xysmalobium tysonianum	Insect generalist?	South Africa
										5	Asclepiadoideae	Asclepiadeae	Asclepiadinae	Xysmalobium undulatum	Pompilid wasp+beetle	South Africa
										5	Asclepiadoideae	Asclepiadeae	Astephaninae	Microloma sagittatum	Bird	South Africa
										5	Asclepiadoideae	Asclepiadeae	Cynanchinae	Cynanchum acutum	Wasp	Greece
										5	Asclepiadoideae	Asclepiadeae	Cynanchinae	Cynanchum adalinae	Bee	Gabon
										5	Asclepiadoideae	Asclepiadeae	Cynanchinae	Cynanchum africanum	Butterfly?	South Africa
										5	Asclepiadoideae	Asclepiadeae	Cynanchinae	Cynanchum annularium	Bee	India
										5	Asclepiadoideae	Asclepiadeae	Cynanchinae	Cynanchum caudiculatum	Butterfly?	Argentina
										5	Asclepiadoideae	Asclepiadeae	Cynanchinae	Cynanchum cf. itremense	Wasp?	Madagascar
										5	Asclepiadoideae	Asclepiadeae	Cynanchinae	Cynanchum ellipticum	Insect generalist	South Africa
										5	Asclepiadoideae	Asclepiadeae	Cynanchinae	Cynanchum floriferum	Butterfly?	Madagascar
										5	Asclepiadoideae	Asclepiadeae	Cynanchinae	Cynanchum graphistemmatoides	Butterfly?	China
										5	Asclepiadoideae	Asclepiadeae	Cynanchinae	Cynanchum hastifolium	Butterfly?	Kenya
										5	Asclepiadoideae	Asclepiadeae	Cynanchinae	Cynanchum insipidum	Wasp + fly	Kenya
										5	Asclepiadoideae	Asclepiadeae	Cynanchinae	Cynanchum laeve	Insect generalist	U.S.A.
										5	Asclepiadoideae	Asclepiadeae	Cynanchinae	Cynanchum ligulatum	Wasp?	Mexico
										5	Asclepiadoideae	Asclepiadeae	Cynanchinae	Cynanchum maximoviczii	Insect generalist	Japan
										5	Asclepiadoideae	Asclepiadeae	Cynanchinae	Cynanchum montevidense	Insect generalist?	Argentina
										5	Asclepiadoideae	Asclepiadeae	Cynanchinae	Cynanchum obtusifolium	Insect generalist	South Africa
										5	Asclepiadoideae	Asclepiadeae	Cynanchinae	Cynanchum otophyllum	Bee	China
										5	Asclepiadoideae	Asclepiadeae	Cynanchinae	Cynanchum phillipsonianum	Fly?	Madagascar
										5	Asclepiadoideae	Asclepiadeae	Cynanchinae	Cynanchum rostellatum	Insect generalist	Japan
										5	Asclepiadoideae	Asclepiadeae	Cynanchinae	Cynanchum varians	Insect generalist	Pakistan
										5	Asclepiadoideae	Asclepiadeae	Cynanchinae	Cynanchum viminale complex	Insect generalist	South Africa, Aldabra, Saudi Arabia
										5	Asclepiadoideae	Asclepiadeae	Cynanchinae	Cynanchum wilfordii	Wasp	Japan
										5	Asclepiadoideae	Asclepiadeae	Diplolepinae	Diplolepis boerhaviifolia	Fly?	Chile
										5	Asclepiadoideae	Asclepiadeae	Diplolepinae	Diplolepis diemii	Insect generalist?	Argentina
										5	Asclepiadoideae	Asclepiadeae	Gonolobinae	Austrochthamalia teyucuarensis	Fly?	Argentina
										5	Asclepiadoideae	Asclepiadeae	Gonolobinae	Fischeria blepharopetala	Bee + butterfly	Panama
										5	Asclepiadoideae	Asclepiadeae	Gonolobinae	Fischeria martiana	Insect generalist	Costa Rica
										5	Asclepiadoideae	Asclepiadeae	Gonolobinae	Fischeria stellata	Butterfly	Argentina
										5	Asclepiadoideae	Asclepiadeae	Gonolobinae	Gonolobus edulis	Fly?	Costa Rica
										5	Asclepiadoideae	Asclepiadeae	Gonolobinae	Gonolobus fraternus	Wasp + fly?	Mexico
										5	Asclepiadoideae	Asclepiadeae	Gonolobinae	Gonolobus grandiflorus	Fly	Mexico
										5	Asclepiadoideae	Asclepiadeae	Gonolobinae	Gonolobus jaliscensis	Bee?	Mexico
										5	Asclepiadoideae	Asclepiadeae	Gonolobinae	Gonolobus parviflorus	Fly + Wasp	Paraguay/Argentina
										5	Asclepiadoideae	Asclepiadeae	Gonolobinae	Gonolobus rostratus	Insect generalist?	Argentina
[truncated: 311 more rows]

## Sheet: S.I. 3D - Systems and diversity
Group	Tribe	Subtribe	Estimated number of species	Number of species with pollinator data	% of species with pollinator data	Confirmed pollination systems	Code in Figure 7
[truncated: 41 more rows]

[truncated: 2 more sheets: S.I. 4 - Biogeography, S. I. 5 - Specialisation]
